# Supplementary material for: Patterns and trends of utilization of incretin-based medicines between 2008 and 2014 in three Italian geographic areas
Source: BMC Endocr Disord. 2019 Feb 7;19:18. doi: 10.1186/s12902-019-0334-y (PMC6367760; doi:10.1186/s12902-019-0334-y)
Supplement: Supplementary file 3 — Appendix 3. Data processing procedures (ZIP 43 kb) [file 12902_2019_334_MOESM3_ESM.zip]

Archive with 12 entries (12 files):
- INCRE_1_crea_popolazioneR1.txt
- INCRE_10_altre_caratteristiche_nuovi_utilizzatoriR1.txt
- INCRE_11_followup_nuovi_utilizzatoriR1.txt
- INCRE_12_seconda_raccolta_datiR1.txt
- INCRE_2_uso_farmaciR1.txt
- INCRE_3_crea_prima_prescrizioneR1.txt
- INCRE_4_uso_farmaci_365gg_primaR1.txt
- INCRE_5_crea_classificazione_soggetti_usoR1.txt
- INCRE_6_crea_classificazione_soggetti_uso_365gg_primaR1.txt
- INCRE_7_crea_dataset_analitico_prima_incretinaR1.txt
- INCRE_8_crea_dataset_analitico_usoR1.txt
- INCRE_9_raccogli_dati_altre_caratteristicheR1.txt
