# Supplementary material for: Patterns and trends of utilization of incretin-based medicines between 2008 and 2014 in three Italian geographic areas
Source: BMC Endocr Disord. 2019 Feb 7;19:18. doi: 10.1186/s12902-019-0334-y (PMC6367760; doi:10.1186/s12902-019-0334-y)
Supplement: Supplementary file 3 — Appendix 3. Data processing procedures (ZIP 43 kb) [file 12902_2019_334_MOESM3_ESM.zip › INCRE_1_crea_popolazioneR1.txt]

// Script generated on 03/02/2016 16:04:36


// carica tabelle da IAD


// Load data  from PERSON

PERSON (ScriptInputModule)
parameters
	scriptFilename = loadPERSON.txt
	inputName = PERSONFile
	expectedSchema = custom
end 

// Load data  from DDRUG

DDRUG (ScriptInputModule)
parameters
	scriptFilename = loadDDRUG.txt
	inputName = DDRUGFile
	expectedSchema = custom
end 

// Load data  from DRUGS

DRUGS (ScriptInputModule)
parameters
	scriptFilename = loadDRUGS.txt
	inputName = DRUGSFile
	expectedSchema = custom
end 

// crea il dataset che ha una sola riga per soggetto (la piu' recente)

/* Start macro SelectMostRecent for PERSON_one*/
/*inputName: PERSON*/
/*outputName: PERSON_one*/
/*PersonID: PERSON_ID*/
/*DateRecord: STARTDATE*/
/*N: */
/*VarToBeAggregatedList: STARTDATE ENDDATE*/
/*AggFunctionsList: MIN MAX*/
/*TypeList: date date*/
/*IsSortedPersonID: false*/
/*IsSortedPersonIDDate: false*/

// if IsPositionN=false then an auxiliary variable is needed: time from -DateRecord-, which has sorting order inverse wrt -DateRecord-, and data need to be sorted by PersonID and this variable


_Ext__Ext_PERSON_oneGenTimeFromDate (ExtendDataModule)
inputs
	custom = PERSON
parameters
  attributes = [ {_TimeFromDate : int} ]
end


_Ext_PERSON_oneGenTimeFromDate (ApplyFunction)
inputs
	custom = _Ext__Ext_PERSON_oneGenTimeFromDate
parameters
	function = elapsedTime(STARTDATE,1960-01-01)
	result = _TimeFromDate		
end


			_Ext_PERSON_oneSorted (SortModule)
inputs
  custom = _Ext_PERSON_oneGenTimeFromDate
parameters
  fieldNames = [ PERSON_ID,_TimeFromDate ]
end

			
_Ext_PERSON_oneSeq (SequenceModule)
inputs
   custom = _Ext_PERSON_oneSorted
parameters
   result = _Seq
   byFields = [PERSON_ID] 
end

_Ext_PERSON_oneFilt (FilterModule)
inputs
	custom = _Ext_PERSON_oneSeq
parameters
	conditions = [ {_Seq=1} ]
	end

		_Ext_PERSON_oneAgg (AggregateModule)
inputs
  custom = _Ext_PERSON_oneSeq
parameters
  isInputSorted = true
  groupBy = [ PERSON_ID ]
  functions = [ MIN(STARTDATE),MAX(ENDDATE) ]
  results = [ {MIN_STARTDATE:date};{MAX_ENDDATE:date} ]
end

				_Ext_PERSON_oneFiltAgg (MergeModule)
inputs
  custom = _Ext_PERSON_oneFilt
  custom = _Ext_PERSON_oneAgg
parameters
  primaryKey = [ PERSON_ID ]
  fieldNames = [ PERSON_ID ]
end

			PERSON_one (DropModule)
inputs
  custom = _Ext_PERSON_oneFiltAgg
parameters
  params = [ _Seq,_TimeFromDate ]
  
end

/* End macro SelectMostRecent for PERSON_one*/


// genera var genere valida


_Ext_PERSON_clean_1 (ExtendDataModule)
inputs
	custom = PERSON_one
parameters
  attributes = [ {GenereOK : int=0} ]
end


PERSON_clean_1 (ApplyFunction)
inputs
	custom = _Ext_PERSON_clean_1
parameters
	function = ID(1)
	result = GenereOK	
		conditions = [ {GENDER_CONCEPT_ID="F"};{GENDER_CONCEPT_ID="M"} ] 	
	boolExpr = OR 
end


// genera var data di nascita valida


_Ext_PERSON_clean (ExtendDataModule)
inputs
	custom = PERSON_clean_1
parameters
  attributes = [ {DataNascitaOK : int=0} ]
end


PERSON_clean (ApplyFunction)
inputs
	custom = _Ext_PERSON_clean
parameters
	function = ID(1)
	result = DataNascitaOK	
		conditions = [ {DATE_OF_BIRTH!=MISSING} ] 	
end


// genera eta' al 1/1/2008


_Ext__DaysPERSON_2008_1 (ExtendDataModule)
inputs
	custom = PERSON_clean
parameters
  attributes = [ {_DaysPERSON_2008_1Eta2008 : int} ]
end


_DaysPERSON_2008_1 (ApplyFunction)
inputs
	custom = _Ext__DaysPERSON_2008_1
parameters
	function = elapsedTime(DATE_OF_BIRTH,2008-01-01)
	result = _DaysPERSON_2008_1Eta2008		
end


_Ext__FracAgePERSON_2008_1 (ExtendDataModule)
inputs
	custom = _DaysPERSON_2008_1
parameters
  attributes = [ {_FracPERSON_2008_1Eta2008 : float} ]
end


_FracAgePERSON_2008_1 (ApplyFunction)
inputs
	custom = _Ext__FracAgePERSON_2008_1
parameters
	function = Division(_DaysPERSON_2008_1Eta2008, 365.25 )
	result = _FracPERSON_2008_1Eta2008		
end


_Ext__ToBeCleanedPERSON_2008_1 (ExtendDataModule)
inputs
	custom = _FracAgePERSON_2008_1
parameters
  attributes = [ {Eta2008 : int} ]
end


_ToBeCleanedPERSON_2008_1 (ApplyFunction)
inputs
	custom = _Ext__ToBeCleanedPERSON_2008_1
parameters
	function = Floor(_FracPERSON_2008_1Eta2008)
	result = Eta2008		
end


PERSON_2008_1 (DropModule)
inputs
  custom = _ToBeCleanedPERSON_2008_1
parameters
  params = [ _FracPERSON_2008_1Eta2008,_DaysPERSON_2008_1Eta2008 ]
  
end


// genera variabile prev2008


_Ext_PERSON_2008_2 (ExtendDataModule)
inputs
	custom = PERSON_2008_1
parameters
  attributes = [ {Prev2008 : int=0} ]
end


PERSON_2008_2 (ApplyFunction)
inputs
	custom = _Ext_PERSON_2008_2
parameters
	function = ID(1)
	result = Prev2008	
		conditions = [ {MIN_STARTDATE<=2008-01-01};{MAX_ENDDATE>2008-01-01} ] 	
	boolExpr = AND 
end


// genera variabile lookback al 1/1/2008


_Ext_PERSON_2008_3 (ExtendDataModule)
inputs
	custom = PERSON_2008_2
parameters
  attributes = [ {Lookback2008 : int} ]
end


PERSON_2008_3 (ApplyFunction)
inputs
	custom = _Ext_PERSON_2008_3
parameters
	function = elapsedTime(MIN_STARTDATE,2008-01-01)
	result = Lookback2008		
end


// genera variabile almeno un anno al 1/1/2008


_Ext_PERSON_2008_4 (ExtendDataModule)
inputs
	custom = PERSON_2008_3
parameters
  attributes = [ {AlmenoUnAnnoLookback2008 : int=0} ]
end


PERSON_2008_4 (ApplyFunction)
inputs
	custom = _Ext_PERSON_2008_4
parameters
	function = ID(1)
	result = AlmenoUnAnnoLookback2008	
		conditions = [ {Lookback2008>=365} ] 	
end


// genera variabile in studio al 1/1/2008


_Ext_PERSON_2008_end (ExtendDataModule)
inputs
	custom = PERSON_2008_4
parameters
  attributes = [ {InStudio2008 : int=0} ]
end


PERSON_2008_end (ApplyFunction)
inputs
	custom = _Ext_PERSON_2008_end
parameters
	function = ID(1)
	result = InStudio2008	
		conditions = [ {AlmenoUnAnnoLookback2008=1};{Prev2008=1};{Eta2008>=18} ] 	
	boolExpr = AND 
end


// genera eta' al 1/1/2009


_Ext__DaysPERSON_2009_1 (ExtendDataModule)
inputs
	custom = PERSON_2008_end
parameters
  attributes = [ {_DaysPERSON_2009_1Eta2009 : int} ]
end


_DaysPERSON_2009_1 (ApplyFunction)
inputs
	custom = _Ext__DaysPERSON_2009_1
parameters
	function = elapsedTime(DATE_OF_BIRTH,2009-01-01)
	result = _DaysPERSON_2009_1Eta2009		
end


_Ext__FracAgePERSON_2009_1 (ExtendDataModule)
inputs
	custom = _DaysPERSON_2009_1
parameters
  attributes = [ {_FracPERSON_2009_1Eta2009 : float} ]
end


_FracAgePERSON_2009_1 (ApplyFunction)
inputs
	custom = _Ext__FracAgePERSON_2009_1
parameters
	function = Division(_DaysPERSON_2009_1Eta2009, 365.25 )
	result = _FracPERSON_2009_1Eta2009		
end


_Ext__ToBeCleanedPERSON_2009_1 (ExtendDataModule)
inputs
	custom = _FracAgePERSON_2009_1
parameters
  attributes = [ {Eta2009 : int} ]
end


_ToBeCleanedPERSON_2009_1 (ApplyFunction)
inputs
	custom = _Ext__ToBeCleanedPERSON_2009_1
parameters
	function = Floor(_FracPERSON_2009_1Eta2009)
	result = Eta2009		
end


PERSON_2009_1 (DropModule)
inputs
  custom = _ToBeCleanedPERSON_2009_1
parameters
  params = [ _FracPERSON_2009_1Eta2009,_DaysPERSON_2009_1Eta2009 ]
  
end


// genera variabile prev2009


_Ext_PERSON_2009_2 (ExtendDataModule)
inputs
	custom = PERSON_2009_1
parameters
  attributes = [ {Prev2009 : int=0} ]
end


PERSON_2009_2 (ApplyFunction)
inputs
	custom = _Ext_PERSON_2009_2
parameters
	function = ID(1)
	result = Prev2009	
		conditions = [ {MIN_STARTDATE<=2009-01-01};{MAX_ENDDATE>2009-01-01} ] 	
	boolExpr = AND 
end


// genera variabile lookback al 1/1/2009


_Ext_PERSON_2009_3 (ExtendDataModule)
inputs
	custom = PERSON_2009_2
parameters
  attributes = [ {Lookback2009 : int} ]
end


PERSON_2009_3 (ApplyFunction)
inputs
	custom = _Ext_PERSON_2009_3
parameters
	function = elapsedTime(MIN_STARTDATE,2009-01-01)
	result = Lookback2009		
end


// genera variabile almeno un anno al 1/1/2009


_Ext_PERSON_2009_4 (ExtendDataModule)
inputs
	custom = PERSON_2009_3
parameters
  attributes = [ {AlmenoUnAnnoLookback2009 : int=0} ]
end


PERSON_2009_4 (ApplyFunction)
inputs
	custom = _Ext_PERSON_2009_4
parameters
	function = ID(1)
	result = AlmenoUnAnnoLookback2009	
		conditions = [ {Lookback2009>=365} ] 	
end


// genera variabile in studio al 1/1/2009


_Ext_PERSON_2009_end (ExtendDataModule)
inputs
	custom = PERSON_2009_4
parameters
  attributes = [ {InStudio2009 : int=0} ]
end


PERSON_2009_end (ApplyFunction)
inputs
	custom = _Ext_PERSON_2009_end
parameters
	function = ID(1)
	result = InStudio2009	
		conditions = [ {AlmenoUnAnnoLookback2009=1};{Prev2009=1};{Eta2009>=18} ] 	
	boolExpr = AND 
end


// genera eta' al 1/1/2010


_Ext__DaysPERSON_2010_1 (ExtendDataModule)
inputs
	custom = PERSON_2009_end
parameters
  attributes = [ {_DaysPERSON_2010_1Eta2010 : int} ]
end


_DaysPERSON_2010_1 (ApplyFunction)
inputs
	custom = _Ext__DaysPERSON_2010_1
parameters
	function = elapsedTime(DATE_OF_BIRTH,2010-01-01)
	result = _DaysPERSON_2010_1Eta2010		
end


_Ext__FracAgePERSON_2010_1 (ExtendDataModule)
inputs
	custom = _DaysPERSON_2010_1
parameters
  attributes = [ {_FracPERSON_2010_1Eta2010 : float} ]
end


_FracAgePERSON_2010_1 (ApplyFunction)
inputs
	custom = _Ext__FracAgePERSON_2010_1
parameters
	function = Division(_DaysPERSON_2010_1Eta2010, 365.25 )
	result = _FracPERSON_2010_1Eta2010		
end


_Ext__ToBeCleanedPERSON_2010_1 (ExtendDataModule)
inputs
	custom = _FracAgePERSON_2010_1
parameters
  attributes = [ {Eta2010 : int} ]
end


_ToBeCleanedPERSON_2010_1 (ApplyFunction)
inputs
	custom = _Ext__ToBeCleanedPERSON_2010_1
parameters
	function = Floor(_FracPERSON_2010_1Eta2010)
	result = Eta2010		
end


PERSON_2010_1 (DropModule)
inputs
  custom = _ToBeCleanedPERSON_2010_1
parameters
  params = [ _FracPERSON_2010_1Eta2010,_DaysPERSON_2010_1Eta2010 ]
  
end


// genera variabile prev2010


_Ext_PERSON_2010_2 (ExtendDataModule)
inputs
	custom = PERSON_2010_1
parameters
  attributes = [ {Prev2010 : int=0} ]
end


PERSON_2010_2 (ApplyFunction)
inputs
	custom = _Ext_PERSON_2010_2
parameters
	function = ID(1)
	result = Prev2010	
		conditions = [ {MIN_STARTDATE<=2010-01-01};{MAX_ENDDATE>2010-01-01} ] 	
	boolExpr = AND 
end


// genera variabile lookback al 1/1/2010


_Ext_PERSON_2010_3 (ExtendDataModule)
inputs
	custom = PERSON_2010_2
parameters
  attributes = [ {Lookback2010 : int} ]
end


PERSON_2010_3 (ApplyFunction)
inputs
	custom = _Ext_PERSON_2010_3
parameters
	function = elapsedTime(MIN_STARTDATE,2010-01-01)
	result = Lookback2010		
end


// genera variabile almeno un anno al 1/1/2010


_Ext_PERSON_2010_4 (ExtendDataModule)
inputs
	custom = PERSON_2010_3
parameters
  attributes = [ {AlmenoUnAnnoLookback2010 : int=0} ]
end


PERSON_2010_4 (ApplyFunction)
inputs
	custom = _Ext_PERSON_2010_4
parameters
	function = ID(1)
	result = AlmenoUnAnnoLookback2010	
		conditions = [ {Lookback2010>=365} ] 	
end


// genera variabile in studio al 1/1/2010


_Ext_PERSON_2010_end (ExtendDataModule)
inputs
	custom = PERSON_2010_4
parameters
  attributes = [ {InStudio2010 : int=0} ]
end


PERSON_2010_end (ApplyFunction)
inputs
	custom = _Ext_PERSON_2010_end
parameters
	function = ID(1)
	result = InStudio2010	
		conditions = [ {AlmenoUnAnnoLookback2010=1};{Prev2010=1};{Eta2010>=18} ] 	
	boolExpr = AND 
end


// genera eta' al 1/1/2011


_Ext__DaysPERSON_2011_1 (ExtendDataModule)
inputs
	custom = PERSON_2010_end
parameters
  attributes = [ {_DaysPERSON_2011_1Eta2011 : int} ]
end


_DaysPERSON_2011_1 (ApplyFunction)
inputs
	custom = _Ext__DaysPERSON_2011_1
parameters
	function = elapsedTime(DATE_OF_BIRTH,2011-01-01)
	result = _DaysPERSON_2011_1Eta2011		
end


_Ext__FracAgePERSON_2011_1 (ExtendDataModule)
inputs
	custom = _DaysPERSON_2011_1
parameters
  attributes = [ {_FracPERSON_2011_1Eta2011 : float} ]
end


_FracAgePERSON_2011_1 (ApplyFunction)
inputs
	custom = _Ext__FracAgePERSON_2011_1
parameters
	function = Division(_DaysPERSON_2011_1Eta2011, 365.25 )
	result = _FracPERSON_2011_1Eta2011		
end


_Ext__ToBeCleanedPERSON_2011_1 (ExtendDataModule)
inputs
	custom = _FracAgePERSON_2011_1
parameters
  attributes = [ {Eta2011 : int} ]
end


_ToBeCleanedPERSON_2011_1 (ApplyFunction)
inputs
	custom = _Ext__ToBeCleanedPERSON_2011_1
parameters
	function = Floor(_FracPERSON_2011_1Eta2011)
	result = Eta2011		
end


PERSON_2011_1 (DropModule)
inputs
  custom = _ToBeCleanedPERSON_2011_1
parameters
  params = [ _FracPERSON_2011_1Eta2011,_DaysPERSON_2011_1Eta2011 ]
  
end


// genera variabile prev2011


_Ext_PERSON_2011_2 (ExtendDataModule)
inputs
	custom = PERSON_2011_1
parameters
  attributes = [ {Prev2011 : int=0} ]
end


PERSON_2011_2 (ApplyFunction)
inputs
	custom = _Ext_PERSON_2011_2
parameters
	function = ID(1)
	result = Prev2011	
		conditions = [ {MIN_STARTDATE<=2011-01-01};{MAX_ENDDATE>2011-01-01} ] 	
	boolExpr = AND 
end


// genera variabile lookback al 1/1/2011


_Ext_PERSON_2011_3 (ExtendDataModule)
inputs
	custom = PERSON_2011_2
parameters
  attributes = [ {Lookback2011 : int} ]
end


PERSON_2011_3 (ApplyFunction)
inputs
	custom = _Ext_PERSON_2011_3
parameters
	function = elapsedTime(MIN_STARTDATE,2011-01-01)
	result = Lookback2011		
end


// genera variabile almeno un anno al 1/1/2011


_Ext_PERSON_2011_4 (ExtendDataModule)
inputs
	custom = PERSON_2011_3
parameters
  attributes = [ {AlmenoUnAnnoLookback2011 : int=0} ]
end


PERSON_2011_4 (ApplyFunction)
inputs
	custom = _Ext_PERSON_2011_4
parameters
	function = ID(1)
	result = AlmenoUnAnnoLookback2011	
		conditions = [ {Lookback2011>=365} ] 	
end


// genera variabile in studio al 1/1/2011


_Ext_PERSON_2011_end (ExtendDataModule)
inputs
	custom = PERSON_2011_4
parameters
  attributes = [ {InStudio2011 : int=0} ]
end


PERSON_2011_end (ApplyFunction)
inputs
	custom = _Ext_PERSON_2011_end
parameters
	function = ID(1)
	result = InStudio2011	
		conditions = [ {AlmenoUnAnnoLookback2011=1};{Prev2011=1};{Eta2011>=18} ] 	
	boolExpr = AND 
end


// genera eta' al 1/1/2012


_Ext__DaysPERSON_2012_1 (ExtendDataModule)
inputs
	custom = PERSON_2011_end
parameters
  attributes = [ {_DaysPERSON_2012_1Eta2012 : int} ]
end


_DaysPERSON_2012_1 (ApplyFunction)
inputs
	custom = _Ext__DaysPERSON_2012_1
parameters
	function = elapsedTime(DATE_OF_BIRTH,2012-01-01)
	result = _DaysPERSON_2012_1Eta2012		
end


_Ext__FracAgePERSON_2012_1 (ExtendDataModule)
inputs
	custom = _DaysPERSON_2012_1
parameters
  attributes = [ {_FracPERSON_2012_1Eta2012 : float} ]
end


_FracAgePERSON_2012_1 (ApplyFunction)
inputs
	custom = _Ext__FracAgePERSON_2012_1
parameters
	function = Division(_DaysPERSON_2012_1Eta2012, 365.25 )
	result = _FracPERSON_2012_1Eta2012		
end


_Ext__ToBeCleanedPERSON_2012_1 (ExtendDataModule)
inputs
	custom = _FracAgePERSON_2012_1
parameters
  attributes = [ {Eta2012 : int} ]
end


_ToBeCleanedPERSON_2012_1 (ApplyFunction)
inputs
	custom = _Ext__ToBeCleanedPERSON_2012_1
parameters
	function = Floor(_FracPERSON_2012_1Eta2012)
	result = Eta2012		
end


PERSON_2012_1 (DropModule)
inputs
  custom = _ToBeCleanedPERSON_2012_1
parameters
  params = [ _FracPERSON_2012_1Eta2012,_DaysPERSON_2012_1Eta2012 ]
  
end


// genera variabile prev2012


_Ext_PERSON_2012_2 (ExtendDataModule)
inputs
	custom = PERSON_2012_1
parameters
  attributes = [ {Prev2012 : int=0} ]
end


PERSON_2012_2 (ApplyFunction)
inputs
	custom = _Ext_PERSON_2012_2
parameters
	function = ID(1)
	result = Prev2012	
		conditions = [ {MIN_STARTDATE<=2012-01-01};{MAX_ENDDATE>2012-01-01} ] 	
	boolExpr = AND 
end


// genera variabile lookback al 1/1/2012


_Ext_PERSON_2012_3 (ExtendDataModule)
inputs
	custom = PERSON_2012_2
parameters
  attributes = [ {Lookback2012 : int} ]
end


PERSON_2012_3 (ApplyFunction)
inputs
	custom = _Ext_PERSON_2012_3
parameters
	function = elapsedTime(MIN_STARTDATE,2012-01-01)
	result = Lookback2012		
end


// genera variabile almeno un anno al 1/1/2012


_Ext_PERSON_2012_4 (ExtendDataModule)
inputs
	custom = PERSON_2012_3
parameters
  attributes = [ {AlmenoUnAnnoLookback2012 : int=0} ]
end


PERSON_2012_4 (ApplyFunction)
inputs
	custom = _Ext_PERSON_2012_4
parameters
	function = ID(1)
	result = AlmenoUnAnnoLookback2012	
		conditions = [ {Lookback2012>=365} ] 	
end


// genera variabile in studio al 1/1/2012


_Ext_PERSON_2012_end (ExtendDataModule)
inputs
	custom = PERSON_2012_4
parameters
  attributes = [ {InStudio2012 : int=0} ]
end


PERSON_2012_end (ApplyFunction)
inputs
	custom = _Ext_PERSON_2012_end
parameters
	function = ID(1)
	result = InStudio2012	
		conditions = [ {AlmenoUnAnnoLookback2012=1};{Prev2012=1};{Eta2012>=18} ] 	
	boolExpr = AND 
end


// genera eta' al 1/1/2013


_Ext__DaysPERSON_2013_1 (ExtendDataModule)
inputs
	custom = PERSON_2012_end
parameters
  attributes = [ {_DaysPERSON_2013_1Eta2013 : int} ]
end


_DaysPERSON_2013_1 (ApplyFunction)
inputs
	custom = _Ext__DaysPERSON_2013_1
parameters
	function = elapsedTime(DATE_OF_BIRTH,2013-01-01)
	result = _DaysPERSON_2013_1Eta2013		
end


_Ext__FracAgePERSON_2013_1 (ExtendDataModule)
inputs
	custom = _DaysPERSON_2013_1
parameters
  attributes = [ {_FracPERSON_2013_1Eta2013 : float} ]
end


_FracAgePERSON_2013_1 (ApplyFunction)
inputs
	custom = _Ext__FracAgePERSON_2013_1
parameters
	function = Division(_DaysPERSON_2013_1Eta2013, 365.25 )
	result = _FracPERSON_2013_1Eta2013		
end


_Ext__ToBeCleanedPERSON_2013_1 (ExtendDataModule)
inputs
	custom = _FracAgePERSON_2013_1
parameters
  attributes = [ {Eta2013 : int} ]
end


_ToBeCleanedPERSON_2013_1 (ApplyFunction)
inputs
	custom = _Ext__ToBeCleanedPERSON_2013_1
parameters
	function = Floor(_FracPERSON_2013_1Eta2013)
	result = Eta2013		
end


PERSON_2013_1 (DropModule)
inputs
  custom = _ToBeCleanedPERSON_2013_1
parameters
  params = [ _FracPERSON_2013_1Eta2013,_DaysPERSON_2013_1Eta2013 ]
  
end


// genera variabile prev2013


_Ext_PERSON_2013_2 (ExtendDataModule)
inputs
	custom = PERSON_2013_1
parameters
  attributes = [ {Prev2013 : int=0} ]
end


PERSON_2013_2 (ApplyFunction)
inputs
	custom = _Ext_PERSON_2013_2
parameters
	function = ID(1)
	result = Prev2013	
		conditions = [ {MIN_STARTDATE<=2013-01-01};{MAX_ENDDATE>2013-01-01} ] 	
	boolExpr = AND 
end


// genera variabile lookback al 1/1/2013


_Ext_PERSON_2013_3 (ExtendDataModule)
inputs
	custom = PERSON_2013_2
parameters
  attributes = [ {Lookback2013 : int} ]
end


PERSON_2013_3 (ApplyFunction)
inputs
	custom = _Ext_PERSON_2013_3
parameters
	function = elapsedTime(MIN_STARTDATE,2013-01-01)
	result = Lookback2013		
end


// genera variabile almeno un anno al 1/1/2013


_Ext_PERSON_2013_4 (ExtendDataModule)
inputs
	custom = PERSON_2013_3
parameters
  attributes = [ {AlmenoUnAnnoLookback2013 : int=0} ]
end


PERSON_2013_4 (ApplyFunction)
inputs
	custom = _Ext_PERSON_2013_4
parameters
	function = ID(1)
	result = AlmenoUnAnnoLookback2013	
		conditions = [ {Lookback2013>=365} ] 	
end


// genera variabile in studio al 1/1/2013


_Ext_PERSON_2013_end (ExtendDataModule)
inputs
	custom = PERSON_2013_4
parameters
  attributes = [ {InStudio2013 : int=0} ]
end


PERSON_2013_end (ApplyFunction)
inputs
	custom = _Ext_PERSON_2013_end
parameters
	function = ID(1)
	result = InStudio2013	
		conditions = [ {AlmenoUnAnnoLookback2013=1};{Prev2013=1};{Eta2013>=18} ] 	
	boolExpr = AND 
end


// genera eta' al 1/1/2014


_Ext__DaysPERSON_2014_1 (ExtendDataModule)
inputs
	custom = PERSON_2013_end
parameters
  attributes = [ {_DaysPERSON_2014_1Eta2014 : int} ]
end


_DaysPERSON_2014_1 (ApplyFunction)
inputs
	custom = _Ext__DaysPERSON_2014_1
parameters
	function = elapsedTime(DATE_OF_BIRTH,2014-01-01)
	result = _DaysPERSON_2014_1Eta2014		
end


_Ext__FracAgePERSON_2014_1 (ExtendDataModule)
inputs
	custom = _DaysPERSON_2014_1
parameters
  attributes = [ {_FracPERSON_2014_1Eta2014 : float} ]
end


_FracAgePERSON_2014_1 (ApplyFunction)
inputs
	custom = _Ext__FracAgePERSON_2014_1
parameters
	function = Division(_DaysPERSON_2014_1Eta2014, 365.25 )
	result = _FracPERSON_2014_1Eta2014		
end


_Ext__ToBeCleanedPERSON_2014_1 (ExtendDataModule)
inputs
	custom = _FracAgePERSON_2014_1
parameters
  attributes = [ {Eta2014 : int} ]
end


_ToBeCleanedPERSON_2014_1 (ApplyFunction)
inputs
	custom = _Ext__ToBeCleanedPERSON_2014_1
parameters
	function = Floor(_FracPERSON_2014_1Eta2014)
	result = Eta2014		
end


PERSON_2014_1 (DropModule)
inputs
  custom = _ToBeCleanedPERSON_2014_1
parameters
  params = [ _FracPERSON_2014_1Eta2014,_DaysPERSON_2014_1Eta2014 ]
  
end


// genera variabile prev2014


_Ext_PERSON_2014_2 (ExtendDataModule)
inputs
	custom = PERSON_2014_1
parameters
  attributes = [ {Prev2014 : int=0} ]
end


PERSON_2014_2 (ApplyFunction)
inputs
	custom = _Ext_PERSON_2014_2
parameters
	function = ID(1)
	result = Prev2014	
		conditions = [ {MIN_STARTDATE<=2014-01-01};{MAX_ENDDATE>2014-01-01} ] 	
	boolExpr = AND 
end


// genera variabile lookback al 1/1/2014


_Ext_PERSON_2014_3 (ExtendDataModule)
inputs
	custom = PERSON_2014_2
parameters
  attributes = [ {Lookback2014 : int} ]
end


PERSON_2014_3 (ApplyFunction)
inputs
	custom = _Ext_PERSON_2014_3
parameters
	function = elapsedTime(MIN_STARTDATE,2014-01-01)
	result = Lookback2014		
end


// genera variabile almeno un anno al 1/1/2014


_Ext_PERSON_2014_4 (ExtendDataModule)
inputs
	custom = PERSON_2014_3
parameters
  attributes = [ {AlmenoUnAnnoLookback2014 : int=0} ]
end


PERSON_2014_4 (ApplyFunction)
inputs
	custom = _Ext_PERSON_2014_4
parameters
	function = ID(1)
	result = AlmenoUnAnnoLookback2014	
		conditions = [ {Lookback2014>=365} ] 	
end


// genera variabile in studio al 1/1/2014


_Ext_PERSON_2014_end (ExtendDataModule)
inputs
	custom = PERSON_2014_4
parameters
  attributes = [ {InStudio2014 : int=0} ]
end


PERSON_2014_end (ApplyFunction)
inputs
	custom = _Ext_PERSON_2014_end
parameters
	function = ID(1)
	result = InStudio2014	
		conditions = [ {AlmenoUnAnnoLookback2014=1};{Prev2014=1};{Eta2014>=18} ] 	
	boolExpr = AND 
end


// ordina
sortedPERSON (SortModule)
inputs
  custom = PERSON_2014_end
parameters
  fieldNames = [ GenereOK,DataNascitaOK,Prev2008,AlmenoUnAnnoLookback2008,InStudio2008,Prev2009,AlmenoUnAnnoLookback2009,InStudio2009,Prev2010,AlmenoUnAnnoLookback2010,InStudio2010,Prev2011,AlmenoUnAnnoLookback2011,InStudio2011,Prev2012,AlmenoUnAnnoLookback2012,InStudio2012,Prev2013,AlmenoUnAnnoLookback2013,InStudio2013,Prev2014,AlmenoUnAnnoLookback2014,InStudio2014 ]
end

// conta le combinazioni di variabili nel dataset
aggregatedDataset (AggregateModule)
inputs
  custom = sortedPERSON
parameters
  isInputSorted = true
  groupBy = [ GenereOK,DataNascitaOK,Prev2008,AlmenoUnAnnoLookback2008,InStudio2008,Prev2009,AlmenoUnAnnoLookback2009,InStudio2009,Prev2010,AlmenoUnAnnoLookback2010,InStudio2010,Prev2011,AlmenoUnAnnoLookback2011,InStudio2011,Prev2012,AlmenoUnAnnoLookback2012,InStudio2012,Prev2013,AlmenoUnAnnoLookback2013,InStudio2013,Prev2014,AlmenoUnAnnoLookback2014,InStudio2014 ]
  functions = [ COUNT(PERSON_ID) ]
  results = [ {Frequenza:int} ]
end

// output del dataset aggregato
INCRE_1_DatasetAggregato (FileOutputModule)
inputs
	custom = aggregatedDataset
parameters
	checksum = none
	compression = none
end

// filtra i soggetti con dati corretti
FilteredCohort_1 (FilterModule)
inputs
	custom = PERSON_2014_end
parameters
	conditions = [ {GenereOK=1};{DataNascitaOK=1} ]
		boolExpr = AND
	end

// filtra i soggetti in studio
FilteredCohort (FilterModule)
inputs
	custom = FilteredCohort_1
parameters
	conditions = [ {InStudio2008=1};{InStudio2009=1};{InStudio2010=1};{InStudio2011=1};{InStudio2012=1};{InStudio2013=1};{InStudio2014=1} ]
		boolExpr = OR
	end

// tiene le sole variabili di interesse
CleanCohort (DropModule)
inputs
  custom = FilteredCohort
parameters
  params = [ PERSON_ID,GENDER_CONCEPT_ID,LHU_LOCATION_CONCEPT_ID,MIN_STARTDATE,MAX_ENDDATE,Eta2008,InStudio2008,Eta2009,InStudio2009,Eta2010,InStudio2010,Eta2011,InStudio2011,Eta2012,InStudio2012,Eta2013,InStudio2013,Eta2014,InStudio2014 ]
   mode = keep 
end

// ordina la coorte per soggetto
sortedCleanCohort (SortModule)
inputs
  custom = CleanCohort
parameters
  fieldNames = [ PERSON_ID ]
end

// output coorte
INCRE_1_Coorte (FileOutputModule)
inputs
	custom = sortedCleanCohort
parameters
	checksum = none
	compression = none
end
