# Supplementary material for: Patterns and trends of utilization of incretin-based medicines between 2008 and 2014 in three Italian geographic areas
Source: BMC Endocr Disord. 2019 Feb 7;19:18. doi: 10.1186/s12902-019-0334-y (PMC6367760; doi:10.1186/s12902-019-0334-y)
Supplement: Supplementary file 3 — Appendix 3. Data processing procedures (ZIP 43 kb) [file 12902_2019_334_MOESM3_ESM.zip › INCRE_10_altre_caratteristiche_nuovi_utilizzatoriR1.txt]

// Script generated on 16/06/2016 09:07:41


// carica la classificazione dell'uso nei 365 gg precedenti
Analitico_Prima (ScriptInputModule)
parameters
   scriptFilename = INCRE_7_crea_dataset_analitico_prima_incretina.txt
   inputName = INCRE_7_Dataset_Analitico_Individuale_Prima_Incretina
   expectedSchema = custom
end

// carica i farmaci
FinalDrugs (ScriptInputModule)
parameters
   scriptFilename = INCRE_9_raccogli_dati_altre_caratteristiche.txt
   inputName = INCRE_9_FarmaciPerCaratterizzazione
   expectedSchema = custom
end

// carica la lista delle prime prescrizioni
SeqPrimaPrescrizioneIncre (ScriptInputModule)
parameters
   scriptFilename = INCRE_9_raccogli_dati_altre_caratteristiche.txt
   inputName = INCRE_9_DataPrimaPrescrizioneIncre
   expectedSchema = custom
end

// aggancia recod covariate

/* Start macro RecordsInTimeInterval for SoggettiConRecordCovar*/
/*inputName_1: SeqPrimaPrescrizioneIncre*/
/*inputName_2: FinalDrugs*/
/*outputName: SoggettiConRecordCovar*/
/*PersonID: PERSON_ID*/
/*ReferenceDate: DateIncre*/
/*LowerBound: 365*/
/*UpperBound: -1*/
/*DateLongitudinalDataset: DRUG_DISPENSING_DATE*/
/*DateEndLongitudinalDataset: */
/*Classif: ClassCovar*/
/*TypeClassif: string*/
/*Values: Cardter Vasodil Antithromb Cortico*/
/*Clean: false*/


_Ext_SoggettiConRecordCovar_Filter (FilterModule)
inputs
	custom = FinalDrugs
parameters
	conditions = [ {ClassCovar="Cardter"};{ClassCovar="Vasodil"};{ClassCovar="Antithromb"};{ClassCovar="Cortico"} ]
		boolExpr = OR
	end

_Ext_SoggettiConRecordCovar_Sorted_2 (SortModule)
inputs
  custom = _Ext_SoggettiConRecordCovar_Filter
parameters
  fieldNames = [ PERSON_ID ]
end

_Ext_SoggettiConRecordCovar_FilterEmptyDates1 (FilterModule)
inputs
	custom = SeqPrimaPrescrizioneIncre
parameters
	conditions = [ {DateIncre!=MISSING} ]
	end

_Ext_SoggettiConRecordCovar_FilterEmptyDates2 (FilterModule)
inputs
	custom = _Ext_SoggettiConRecordCovar_Sorted_2
parameters
	conditions = [ {DRUG_DISPENSING_DATE!=MISSING} ]
		boolExpr = AND
	end

SoggettiConRecordCovar (ProductModule)
inputs
  custom = _Ext_SoggettiConRecordCovar_FilterEmptyDates1
  custom = _Ext_SoggettiConRecordCovar_FilterEmptyDates2
parameters
   IDfield =  PERSON_ID 
   functions = [ elapsedTimeInRange(_Ext_SoggettiConRecordCovar_FilterEmptyDates1.DateIncre,_Ext_SoggettiConRecordCovar_FilterEmptyDates2.DRUG_DISPENSING_DATE,-365,50000),elapsedTimeInRange(_Ext_SoggettiConRecordCovar_FilterEmptyDates2.DRUG_DISPENSING_DATE,_Ext_SoggettiConRecordCovar_FilterEmptyDates1.DateIncre,1,50000)]
   boolExpr = AND 
end

/* End macro RecordsInTimeInterval for SoggettiConRecordCovar*/


// 
SortedSoggettiConRecordCovar (SortModule)
inputs
  custom = SoggettiConRecordCovar
parameters
  fieldNames = [ PERSON_ID,Year,ClassCovar ]
end

// conta num record
SoggettiConCovarAgg (AggregateModule)
inputs
  custom = SortedSoggettiConRecordCovar
parameters
  isInputSorted = true
  groupBy = [ PERSON_ID,Year,ClassCovar ]
  functions = [ COUNT(DRUG_DISPENSING_DATE) ]
  results = [ {Num:int} ]
end

// seleziona sogg/anni con >1 record
SoggettiConCovarLong (FilterModule)
inputs
	custom = SoggettiConCovarAgg
parameters
	conditions = [ {Num>1} ]
	end

// genera covariata binaria
SoggettiConCovarLongCov (ExtendDataModule)
inputs
	custom = SoggettiConCovarLong
parameters
  attributes = [ {Cov:int=1} ]
end

// crea una riga di covariate per soggetto/anno

/* Start macro ReshapeWide for SoggettiAnnoConCovar*/
/*inputName: SoggettiConCovarLongCov*/
/*outputName: SoggettiAnnoConCovar*/
/*byFields: PERSON_ID,Year*/
/*ToReshape: Cov*/
/*VarValues: ClassCovar*/
/*TypeVarValues: string*/
/*Values: Cardter  Vasodil Antithromb Cortico*/
/*IsSortedbyFields: true*/

/* CAUTION!! The variables [PERSON_ID,Year,ClassCovar] must be a primary key for SoggettiConCovarLongCov for the macro ReshapeWide to work properly. */

_Ext_SoggettiAnnoConCovar_Filter_Cov_Cardter (FilterModule)
inputs
	custom = SoggettiConCovarLongCov
parameters
	conditions = [ {ClassCovar="Cardter"} ]
	end

_Ext_SoggettiAnnoConCovar_Rename_Cov_Cardter (RenameAttributesModule)
inputs
  custom = _Ext_SoggettiAnnoConCovar_Filter_Cov_Cardter
parameters
  inputAttributes = [Cov]
  outputAttributes = [Cov_Cardter]
end

_Ext_SoggettiAnnoConCovar_Keep_Cov_Cardter (DropModule)
inputs
  custom = _Ext_SoggettiAnnoConCovar_Rename_Cov_Cardter
parameters
  params = [ PERSON_ID,Year,Cov_Cardter ]
   mode = keep 
end

_Ext_SoggettiAnnoConCovar_Filter_Cov_Vasodil (FilterModule)
inputs
	custom = SoggettiConCovarLongCov
parameters
	conditions = [ {ClassCovar="Vasodil"} ]
	end

_Ext_SoggettiAnnoConCovar_Rename_Cov_Vasodil (RenameAttributesModule)
inputs
  custom = _Ext_SoggettiAnnoConCovar_Filter_Cov_Vasodil
parameters
  inputAttributes = [Cov]
  outputAttributes = [Cov_Vasodil]
end

_Ext_SoggettiAnnoConCovar_Keep_Cov_Vasodil (DropModule)
inputs
  custom = _Ext_SoggettiAnnoConCovar_Rename_Cov_Vasodil
parameters
  params = [ PERSON_ID,Year,Cov_Vasodil ]
   mode = keep 
end

_Ext_SoggettiAnnoConCovar_Filter_Cov_Antithromb (FilterModule)
inputs
	custom = SoggettiConCovarLongCov
parameters
	conditions = [ {ClassCovar="Antithromb"} ]
	end

_Ext_SoggettiAnnoConCovar_Rename_Cov_Antithromb (RenameAttributesModule)
inputs
  custom = _Ext_SoggettiAnnoConCovar_Filter_Cov_Antithromb
parameters
  inputAttributes = [Cov]
  outputAttributes = [Cov_Antithromb]
end

_Ext_SoggettiAnnoConCovar_Keep_Cov_Antithromb (DropModule)
inputs
  custom = _Ext_SoggettiAnnoConCovar_Rename_Cov_Antithromb
parameters
  params = [ PERSON_ID,Year,Cov_Antithromb ]
   mode = keep 
end

_Ext_SoggettiAnnoConCovar_Filter_Cov_Cortico (FilterModule)
inputs
	custom = SoggettiConCovarLongCov
parameters
	conditions = [ {ClassCovar="Cortico"} ]
	end

_Ext_SoggettiAnnoConCovar_Rename_Cov_Cortico (RenameAttributesModule)
inputs
  custom = _Ext_SoggettiAnnoConCovar_Filter_Cov_Cortico
parameters
  inputAttributes = [Cov]
  outputAttributes = [Cov_Cortico]
end

_Ext_SoggettiAnnoConCovar_Keep_Cov_Cortico (DropModule)
inputs
  custom = _Ext_SoggettiAnnoConCovar_Rename_Cov_Cortico
parameters
  params = [ PERSON_ID,Year,Cov_Cortico ]
   mode = keep 
end

_Ext_SoggettiAnnoConCovar_ExtendData_Aux (ExtendDataModule)
inputs
	custom = SoggettiConCovarLongCov
parameters
  attributes = [ {_Aux: int=1} ]
end

_Ext_SoggettiAnnoConCovar_unique_byFields (AggregateModule)
inputs
  custom = _Ext_SoggettiAnnoConCovar_ExtendData_Aux
parameters
  isInputSorted = true
  groupBy = [ PERSON_ID,Year ]
  functions = [ SUM(_Aux) ]
  results = [ {_Freq:int} ]
end

_Ext_SoggettiAnnoConCovar_Drop_Aux_Var (DropModule)
inputs
  custom = _Ext_SoggettiAnnoConCovar_unique_byFields
parameters
  params = [ _Freq ]
  
end


  _AUX_SoggettiAnnoConCovar_0 (MergeModule)
  inputs    
      custom = _Ext_SoggettiAnnoConCovar_Drop_Aux_Var
       custom = _Ext_SoggettiAnnoConCovar_Keep_Cov_Cardter
  parameters
   primaryKey = [ PERSON_ID,Year ]
   fieldNames = [ PERSON_ID,Year ]
  end

  _AUX_SoggettiAnnoConCovar_1 (MergeModule)
  inputs    
      custom = _AUX_SoggettiAnnoConCovar_0
       custom = _Ext_SoggettiAnnoConCovar_Keep_Cov_Vasodil
  parameters
   primaryKey = [ PERSON_ID,Year ]
   fieldNames = [ PERSON_ID,Year ]
  end

  _AUX_SoggettiAnnoConCovar_2 (MergeModule)
  inputs    
      custom = _AUX_SoggettiAnnoConCovar_1
       custom = _Ext_SoggettiAnnoConCovar_Keep_Cov_Antithromb
  parameters
   primaryKey = [ PERSON_ID,Year ]
   fieldNames = [ PERSON_ID,Year ]
  end

  SoggettiAnnoConCovar (MergeModule)
  inputs    
      custom = _AUX_SoggettiAnnoConCovar_2
       custom = _Ext_SoggettiAnnoConCovar_Keep_Cov_Cortico
  parameters
   primaryKey = [ PERSON_ID,Year ]
   fieldNames = [ PERSON_ID,Year ]
  end


/* End macro ReshapeWide for SoggettiAnnoConCovar*/


// crea una riga di covariate per soggetto

/* Start macro ReshapeWide for SoggettiConCovar*/
/*inputName: SoggettiAnnoConCovar*/
/*outputName: SoggettiConCovar*/
/*byFields: PERSON_ID*/
/*ToReshape: Cov_Cardter Cov_Vasodil Cov_Antithromb Cov_Cortico*/
/*VarValues: Year*/
/*TypeVarValues: int*/
/*Values: 2008 2009 2010 2011 2012 2013 2014*/
/*IsSortedbyFields: true*/

/* CAUTION!! The variables [PERSON_ID,Year] must be a primary key for SoggettiAnnoConCovar for the macro ReshapeWide to work properly. */

_Ext_SoggettiConCovar_Filter_Cov_Cardter_2008 (FilterModule)
inputs
	custom = SoggettiAnnoConCovar
parameters
	conditions = [ {Year=2008} ]
	end

_Ext_SoggettiConCovar_Rename_Cov_Cardter_2008 (RenameAttributesModule)
inputs
  custom = _Ext_SoggettiConCovar_Filter_Cov_Cardter_2008
parameters
  inputAttributes = [Cov_Cardter]
  outputAttributes = [Cov_Cardter_2008]
end

_Ext_SoggettiConCovar_Keep_Cov_Cardter_2008 (DropModule)
inputs
  custom = _Ext_SoggettiConCovar_Rename_Cov_Cardter_2008
parameters
  params = [ PERSON_ID,Cov_Cardter_2008 ]
   mode = keep 
end

_Ext_SoggettiConCovar_Filter_Cov_Cardter_2009 (FilterModule)
inputs
	custom = SoggettiAnnoConCovar
parameters
	conditions = [ {Year=2009} ]
	end

_Ext_SoggettiConCovar_Rename_Cov_Cardter_2009 (RenameAttributesModule)
inputs
  custom = _Ext_SoggettiConCovar_Filter_Cov_Cardter_2009
parameters
  inputAttributes = [Cov_Cardter]
  outputAttributes = [Cov_Cardter_2009]
end

_Ext_SoggettiConCovar_Keep_Cov_Cardter_2009 (DropModule)
inputs
  custom = _Ext_SoggettiConCovar_Rename_Cov_Cardter_2009
parameters
  params = [ PERSON_ID,Cov_Cardter_2009 ]
   mode = keep 
end

_Ext_SoggettiConCovar_Filter_Cov_Cardter_2010 (FilterModule)
inputs
	custom = SoggettiAnnoConCovar
parameters
	conditions = [ {Year=2010} ]
	end

_Ext_SoggettiConCovar_Rename_Cov_Cardter_2010 (RenameAttributesModule)
inputs
  custom = _Ext_SoggettiConCovar_Filter_Cov_Cardter_2010
parameters
  inputAttributes = [Cov_Cardter]
  outputAttributes = [Cov_Cardter_2010]
end

_Ext_SoggettiConCovar_Keep_Cov_Cardter_2010 (DropModule)
inputs
  custom = _Ext_SoggettiConCovar_Rename_Cov_Cardter_2010
parameters
  params = [ PERSON_ID,Cov_Cardter_2010 ]
   mode = keep 
end

_Ext_SoggettiConCovar_Filter_Cov_Cardter_2011 (FilterModule)
inputs
	custom = SoggettiAnnoConCovar
parameters
	conditions = [ {Year=2011} ]
	end

_Ext_SoggettiConCovar_Rename_Cov_Cardter_2011 (RenameAttributesModule)
inputs
  custom = _Ext_SoggettiConCovar_Filter_Cov_Cardter_2011
parameters
  inputAttributes = [Cov_Cardter]
  outputAttributes = [Cov_Cardter_2011]
end

_Ext_SoggettiConCovar_Keep_Cov_Cardter_2011 (DropModule)
inputs
  custom = _Ext_SoggettiConCovar_Rename_Cov_Cardter_2011
parameters
  params = [ PERSON_ID,Cov_Cardter_2011 ]
   mode = keep 
end

_Ext_SoggettiConCovar_Filter_Cov_Cardter_2012 (FilterModule)
inputs
	custom = SoggettiAnnoConCovar
parameters
	conditions = [ {Year=2012} ]
	end

_Ext_SoggettiConCovar_Rename_Cov_Cardter_2012 (RenameAttributesModule)
inputs
  custom = _Ext_SoggettiConCovar_Filter_Cov_Cardter_2012
parameters
  inputAttributes = [Cov_Cardter]
  outputAttributes = [Cov_Cardter_2012]
end

_Ext_SoggettiConCovar_Keep_Cov_Cardter_2012 (DropModule)
inputs
  custom = _Ext_SoggettiConCovar_Rename_Cov_Cardter_2012
parameters
  params = [ PERSON_ID,Cov_Cardter_2012 ]
   mode = keep 
end

_Ext_SoggettiConCovar_Filter_Cov_Cardter_2013 (FilterModule)
inputs
	custom = SoggettiAnnoConCovar
parameters
	conditions = [ {Year=2013} ]
	end

_Ext_SoggettiConCovar_Rename_Cov_Cardter_2013 (RenameAttributesModule)
inputs
  custom = _Ext_SoggettiConCovar_Filter_Cov_Cardter_2013
parameters
  inputAttributes = [Cov_Cardter]
  outputAttributes = [Cov_Cardter_2013]
end

_Ext_SoggettiConCovar_Keep_Cov_Cardter_2013 (DropModule)
inputs
  custom = _Ext_SoggettiConCovar_Rename_Cov_Cardter_2013
parameters
  params = [ PERSON_ID,Cov_Cardter_2013 ]
   mode = keep 
end

_Ext_SoggettiConCovar_Filter_Cov_Cardter_2014 (FilterModule)
inputs
	custom = SoggettiAnnoConCovar
parameters
	conditions = [ {Year=2014} ]
	end

_Ext_SoggettiConCovar_Rename_Cov_Cardter_2014 (RenameAttributesModule)
inputs
  custom = _Ext_SoggettiConCovar_Filter_Cov_Cardter_2014
parameters
  inputAttributes = [Cov_Cardter]
  outputAttributes = [Cov_Cardter_2014]
end

_Ext_SoggettiConCovar_Keep_Cov_Cardter_2014 (DropModule)
inputs
  custom = _Ext_SoggettiConCovar_Rename_Cov_Cardter_2014
parameters
  params = [ PERSON_ID,Cov_Cardter_2014 ]
   mode = keep 
end

_Ext_SoggettiConCovar_Filter_Cov_Vasodil_2008 (FilterModule)
inputs
	custom = SoggettiAnnoConCovar
parameters
	conditions = [ {Year=2008} ]
	end

_Ext_SoggettiConCovar_Rename_Cov_Vasodil_2008 (RenameAttributesModule)
inputs
  custom = _Ext_SoggettiConCovar_Filter_Cov_Vasodil_2008
parameters
  inputAttributes = [Cov_Vasodil]
  outputAttributes = [Cov_Vasodil_2008]
end

_Ext_SoggettiConCovar_Keep_Cov_Vasodil_2008 (DropModule)
inputs
  custom = _Ext_SoggettiConCovar_Rename_Cov_Vasodil_2008
parameters
  params = [ PERSON_ID,Cov_Vasodil_2008 ]
   mode = keep 
end

_Ext_SoggettiConCovar_Filter_Cov_Vasodil_2009 (FilterModule)
inputs
	custom = SoggettiAnnoConCovar
parameters
	conditions = [ {Year=2009} ]
	end

_Ext_SoggettiConCovar_Rename_Cov_Vasodil_2009 (RenameAttributesModule)
inputs
  custom = _Ext_SoggettiConCovar_Filter_Cov_Vasodil_2009
parameters
  inputAttributes = [Cov_Vasodil]
  outputAttributes = [Cov_Vasodil_2009]
end

_Ext_SoggettiConCovar_Keep_Cov_Vasodil_2009 (DropModule)
inputs
  custom = _Ext_SoggettiConCovar_Rename_Cov_Vasodil_2009
parameters
  params = [ PERSON_ID,Cov_Vasodil_2009 ]
   mode = keep 
end

_Ext_SoggettiConCovar_Filter_Cov_Vasodil_2010 (FilterModule)
inputs
	custom = SoggettiAnnoConCovar
parameters
	conditions = [ {Year=2010} ]
	end

_Ext_SoggettiConCovar_Rename_Cov_Vasodil_2010 (RenameAttributesModule)
inputs
  custom = _Ext_SoggettiConCovar_Filter_Cov_Vasodil_2010
parameters
  inputAttributes = [Cov_Vasodil]
  outputAttributes = [Cov_Vasodil_2010]
end

_Ext_SoggettiConCovar_Keep_Cov_Vasodil_2010 (DropModule)
inputs
  custom = _Ext_SoggettiConCovar_Rename_Cov_Vasodil_2010
parameters
  params = [ PERSON_ID,Cov_Vasodil_2010 ]
   mode = keep 
end

_Ext_SoggettiConCovar_Filter_Cov_Vasodil_2011 (FilterModule)
inputs
	custom = SoggettiAnnoConCovar
parameters
	conditions = [ {Year=2011} ]
	end

_Ext_SoggettiConCovar_Rename_Cov_Vasodil_2011 (RenameAttributesModule)
inputs
  custom = _Ext_SoggettiConCovar_Filter_Cov_Vasodil_2011
parameters
  inputAttributes = [Cov_Vasodil]
  outputAttributes = [Cov_Vasodil_2011]
end

_Ext_SoggettiConCovar_Keep_Cov_Vasodil_2011 (DropModule)
inputs
  custom = _Ext_SoggettiConCovar_Rename_Cov_Vasodil_2011
parameters
  params = [ PERSON_ID,Cov_Vasodil_2011 ]
   mode = keep 
end

_Ext_SoggettiConCovar_Filter_Cov_Vasodil_2012 (FilterModule)
inputs
	custom = SoggettiAnnoConCovar
parameters
	conditions = [ {Year=2012} ]
	end

_Ext_SoggettiConCovar_Rename_Cov_Vasodil_2012 (RenameAttributesModule)
inputs
  custom = _Ext_SoggettiConCovar_Filter_Cov_Vasodil_2012
parameters
  inputAttributes = [Cov_Vasodil]
  outputAttributes = [Cov_Vasodil_2012]
end

_Ext_SoggettiConCovar_Keep_Cov_Vasodil_2012 (DropModule)
inputs
  custom = _Ext_SoggettiConCovar_Rename_Cov_Vasodil_2012
parameters
  params = [ PERSON_ID,Cov_Vasodil_2012 ]
   mode = keep 
end

_Ext_SoggettiConCovar_Filter_Cov_Vasodil_2013 (FilterModule)
inputs
	custom = SoggettiAnnoConCovar
parameters
	conditions = [ {Year=2013} ]
	end

_Ext_SoggettiConCovar_Rename_Cov_Vasodil_2013 (RenameAttributesModule)
inputs
  custom = _Ext_SoggettiConCovar_Filter_Cov_Vasodil_2013
parameters
  inputAttributes = [Cov_Vasodil]
  outputAttributes = [Cov_Vasodil_2013]
end

_Ext_SoggettiConCovar_Keep_Cov_Vasodil_2013 (DropModule)
inputs
  custom = _Ext_SoggettiConCovar_Rename_Cov_Vasodil_2013
parameters
  params = [ PERSON_ID,Cov_Vasodil_2013 ]
   mode = keep 
end

_Ext_SoggettiConCovar_Filter_Cov_Vasodil_2014 (FilterModule)
inputs
	custom = SoggettiAnnoConCovar
parameters
	conditions = [ {Year=2014} ]
	end

_Ext_SoggettiConCovar_Rename_Cov_Vasodil_2014 (RenameAttributesModule)
inputs
  custom = _Ext_SoggettiConCovar_Filter_Cov_Vasodil_2014
parameters
  inputAttributes = [Cov_Vasodil]
  outputAttributes = [Cov_Vasodil_2014]
end

_Ext_SoggettiConCovar_Keep_Cov_Vasodil_2014 (DropModule)
inputs
  custom = _Ext_SoggettiConCovar_Rename_Cov_Vasodil_2014
parameters
  params = [ PERSON_ID,Cov_Vasodil_2014 ]
   mode = keep 
end

_Ext_SoggettiConCovar_Filter_Cov_Antithromb_2008 (FilterModule)
inputs
	custom = SoggettiAnnoConCovar
parameters
	conditions = [ {Year=2008} ]
	end

_Ext_SoggettiConCovar_Rename_Cov_Antithromb_2008 (RenameAttributesModule)
inputs
  custom = _Ext_SoggettiConCovar_Filter_Cov_Antithromb_2008
parameters
  inputAttributes = [Cov_Antithromb]
  outputAttributes = [Cov_Antithromb_2008]
end

_Ext_SoggettiConCovar_Keep_Cov_Antithromb_2008 (DropModule)
inputs
  custom = _Ext_SoggettiConCovar_Rename_Cov_Antithromb_2008
parameters
  params = [ PERSON_ID,Cov_Antithromb_2008 ]
   mode = keep 
end

_Ext_SoggettiConCovar_Filter_Cov_Antithromb_2009 (FilterModule)
inputs
	custom = SoggettiAnnoConCovar
parameters
	conditions = [ {Year=2009} ]
	end

_Ext_SoggettiConCovar_Rename_Cov_Antithromb_2009 (RenameAttributesModule)
inputs
  custom = _Ext_SoggettiConCovar_Filter_Cov_Antithromb_2009
parameters
  inputAttributes = [Cov_Antithromb]
  outputAttributes = [Cov_Antithromb_2009]
end

_Ext_SoggettiConCovar_Keep_Cov_Antithromb_2009 (DropModule)
inputs
  custom = _Ext_SoggettiConCovar_Rename_Cov_Antithromb_2009
parameters
  params = [ PERSON_ID,Cov_Antithromb_2009 ]
   mode = keep 
end

_Ext_SoggettiConCovar_Filter_Cov_Antithromb_2010 (FilterModule)
inputs
	custom = SoggettiAnnoConCovar
parameters
	conditions = [ {Year=2010} ]
	end

_Ext_SoggettiConCovar_Rename_Cov_Antithromb_2010 (RenameAttributesModule)
inputs
  custom = _Ext_SoggettiConCovar_Filter_Cov_Antithromb_2010
parameters
  inputAttributes = [Cov_Antithromb]
  outputAttributes = [Cov_Antithromb_2010]
end

_Ext_SoggettiConCovar_Keep_Cov_Antithromb_2010 (DropModule)
inputs
  custom = _Ext_SoggettiConCovar_Rename_Cov_Antithromb_2010
parameters
  params = [ PERSON_ID,Cov_Antithromb_2010 ]
   mode = keep 
end

_Ext_SoggettiConCovar_Filter_Cov_Antithromb_2011 (FilterModule)
inputs
	custom = SoggettiAnnoConCovar
parameters
	conditions = [ {Year=2011} ]
	end

_Ext_SoggettiConCovar_Rename_Cov_Antithromb_2011 (RenameAttributesModule)
inputs
  custom = _Ext_SoggettiConCovar_Filter_Cov_Antithromb_2011
parameters
  inputAttributes = [Cov_Antithromb]
  outputAttributes = [Cov_Antithromb_2011]
end

_Ext_SoggettiConCovar_Keep_Cov_Antithromb_2011 (DropModule)
inputs
  custom = _Ext_SoggettiConCovar_Rename_Cov_Antithromb_2011
parameters
  params = [ PERSON_ID,Cov_Antithromb_2011 ]
   mode = keep 
end

_Ext_SoggettiConCovar_Filter_Cov_Antithromb_2012 (FilterModule)
inputs
	custom = SoggettiAnnoConCovar
parameters
	conditions = [ {Year=2012} ]
	end

_Ext_SoggettiConCovar_Rename_Cov_Antithromb_2012 (RenameAttributesModule)
inputs
  custom = _Ext_SoggettiConCovar_Filter_Cov_Antithromb_2012
parameters
  inputAttributes = [Cov_Antithromb]
  outputAttributes = [Cov_Antithromb_2012]
end

_Ext_SoggettiConCovar_Keep_Cov_Antithromb_2012 (DropModule)
inputs
  custom = _Ext_SoggettiConCovar_Rename_Cov_Antithromb_2012
parameters
  params = [ PERSON_ID,Cov_Antithromb_2012 ]
   mode = keep 
end

_Ext_SoggettiConCovar_Filter_Cov_Antithromb_2013 (FilterModule)
inputs
	custom = SoggettiAnnoConCovar
parameters
	conditions = [ {Year=2013} ]
	end

_Ext_SoggettiConCovar_Rename_Cov_Antithromb_2013 (RenameAttributesModule)
inputs
  custom = _Ext_SoggettiConCovar_Filter_Cov_Antithromb_2013
parameters
  inputAttributes = [Cov_Antithromb]
  outputAttributes = [Cov_Antithromb_2013]
end

_Ext_SoggettiConCovar_Keep_Cov_Antithromb_2013 (DropModule)
inputs
  custom = _Ext_SoggettiConCovar_Rename_Cov_Antithromb_2013
parameters
  params = [ PERSON_ID,Cov_Antithromb_2013 ]
   mode = keep 
end

_Ext_SoggettiConCovar_Filter_Cov_Antithromb_2014 (FilterModule)
inputs
	custom = SoggettiAnnoConCovar
parameters
	conditions = [ {Year=2014} ]
	end

_Ext_SoggettiConCovar_Rename_Cov_Antithromb_2014 (RenameAttributesModule)
inputs
  custom = _Ext_SoggettiConCovar_Filter_Cov_Antithromb_2014
parameters
  inputAttributes = [Cov_Antithromb]
  outputAttributes = [Cov_Antithromb_2014]
end

_Ext_SoggettiConCovar_Keep_Cov_Antithromb_2014 (DropModule)
inputs
  custom = _Ext_SoggettiConCovar_Rename_Cov_Antithromb_2014
parameters
  params = [ PERSON_ID,Cov_Antithromb_2014 ]
   mode = keep 
end

_Ext_SoggettiConCovar_Filter_Cov_Cortico_2008 (FilterModule)
inputs
	custom = SoggettiAnnoConCovar
parameters
	conditions = [ {Year=2008} ]
	end

_Ext_SoggettiConCovar_Rename_Cov_Cortico_2008 (RenameAttributesModule)
inputs
  custom = _Ext_SoggettiConCovar_Filter_Cov_Cortico_2008
parameters
  inputAttributes = [Cov_Cortico]
  outputAttributes = [Cov_Cortico_2008]
end

_Ext_SoggettiConCovar_Keep_Cov_Cortico_2008 (DropModule)
inputs
  custom = _Ext_SoggettiConCovar_Rename_Cov_Cortico_2008
parameters
  params = [ PERSON_ID,Cov_Cortico_2008 ]
   mode = keep 
end

_Ext_SoggettiConCovar_Filter_Cov_Cortico_2009 (FilterModule)
inputs
	custom = SoggettiAnnoConCovar
parameters
	conditions = [ {Year=2009} ]
	end

_Ext_SoggettiConCovar_Rename_Cov_Cortico_2009 (RenameAttributesModule)
inputs
  custom = _Ext_SoggettiConCovar_Filter_Cov_Cortico_2009
parameters
  inputAttributes = [Cov_Cortico]
  outputAttributes = [Cov_Cortico_2009]
end

_Ext_SoggettiConCovar_Keep_Cov_Cortico_2009 (DropModule)
inputs
  custom = _Ext_SoggettiConCovar_Rename_Cov_Cortico_2009
parameters
  params = [ PERSON_ID,Cov_Cortico_2009 ]
   mode = keep 
end

_Ext_SoggettiConCovar_Filter_Cov_Cortico_2010 (FilterModule)
inputs
	custom = SoggettiAnnoConCovar
parameters
	conditions = [ {Year=2010} ]
	end

_Ext_SoggettiConCovar_Rename_Cov_Cortico_2010 (RenameAttributesModule)
inputs
  custom = _Ext_SoggettiConCovar_Filter_Cov_Cortico_2010
parameters
  inputAttributes = [Cov_Cortico]
  outputAttributes = [Cov_Cortico_2010]
end

_Ext_SoggettiConCovar_Keep_Cov_Cortico_2010 (DropModule)
inputs
  custom = _Ext_SoggettiConCovar_Rename_Cov_Cortico_2010
parameters
  params = [ PERSON_ID,Cov_Cortico_2010 ]
   mode = keep 
end

_Ext_SoggettiConCovar_Filter_Cov_Cortico_2011 (FilterModule)
inputs
	custom = SoggettiAnnoConCovar
parameters
	conditions = [ {Year=2011} ]
	end

_Ext_SoggettiConCovar_Rename_Cov_Cortico_2011 (RenameAttributesModule)
inputs
  custom = _Ext_SoggettiConCovar_Filter_Cov_Cortico_2011
parameters
  inputAttributes = [Cov_Cortico]
  outputAttributes = [Cov_Cortico_2011]
end

_Ext_SoggettiConCovar_Keep_Cov_Cortico_2011 (DropModule)
inputs
  custom = _Ext_SoggettiConCovar_Rename_Cov_Cortico_2011
parameters
  params = [ PERSON_ID,Cov_Cortico_2011 ]
   mode = keep 
end

_Ext_SoggettiConCovar_Filter_Cov_Cortico_2012 (FilterModule)
inputs
	custom = SoggettiAnnoConCovar
parameters
	conditions = [ {Year=2012} ]
	end

_Ext_SoggettiConCovar_Rename_Cov_Cortico_2012 (RenameAttributesModule)
inputs
  custom = _Ext_SoggettiConCovar_Filter_Cov_Cortico_2012
parameters
  inputAttributes = [Cov_Cortico]
  outputAttributes = [Cov_Cortico_2012]
end

_Ext_SoggettiConCovar_Keep_Cov_Cortico_2012 (DropModule)
inputs
  custom = _Ext_SoggettiConCovar_Rename_Cov_Cortico_2012
parameters
  params = [ PERSON_ID,Cov_Cortico_2012 ]
   mode = keep 
end

_Ext_SoggettiConCovar_Filter_Cov_Cortico_2013 (FilterModule)
inputs
	custom = SoggettiAnnoConCovar
parameters
	conditions = [ {Year=2013} ]
	end

_Ext_SoggettiConCovar_Rename_Cov_Cortico_2013 (RenameAttributesModule)
inputs
  custom = _Ext_SoggettiConCovar_Filter_Cov_Cortico_2013
parameters
  inputAttributes = [Cov_Cortico]
  outputAttributes = [Cov_Cortico_2013]
end

_Ext_SoggettiConCovar_Keep_Cov_Cortico_2013 (DropModule)
inputs
  custom = _Ext_SoggettiConCovar_Rename_Cov_Cortico_2013
parameters
  params = [ PERSON_ID,Cov_Cortico_2013 ]
   mode = keep 
end

_Ext_SoggettiConCovar_Filter_Cov_Cortico_2014 (FilterModule)
inputs
	custom = SoggettiAnnoConCovar
parameters
	conditions = [ {Year=2014} ]
	end

_Ext_SoggettiConCovar_Rename_Cov_Cortico_2014 (RenameAttributesModule)
inputs
  custom = _Ext_SoggettiConCovar_Filter_Cov_Cortico_2014
parameters
  inputAttributes = [Cov_Cortico]
  outputAttributes = [Cov_Cortico_2014]
end

_Ext_SoggettiConCovar_Keep_Cov_Cortico_2014 (DropModule)
inputs
  custom = _Ext_SoggettiConCovar_Rename_Cov_Cortico_2014
parameters
  params = [ PERSON_ID,Cov_Cortico_2014 ]
   mode = keep 
end

_Ext_SoggettiConCovar_ExtendData_Aux (ExtendDataModule)
inputs
	custom = SoggettiAnnoConCovar
parameters
  attributes = [ {_Aux: int=1} ]
end

_Ext_SoggettiConCovar_unique_byFields (AggregateModule)
inputs
  custom = _Ext_SoggettiConCovar_ExtendData_Aux
parameters
  isInputSorted = true
  groupBy = [ PERSON_ID ]
  functions = [ SUM(_Aux) ]
  results = [ {_Freq:int} ]
end

_Ext_SoggettiConCovar_Drop_Aux_Var (DropModule)
inputs
  custom = _Ext_SoggettiConCovar_unique_byFields
parameters
  params = [ _Freq ]
  
end


  _AUX_SoggettiConCovar_0 (MergeModule)
  inputs    
      custom = _Ext_SoggettiConCovar_Drop_Aux_Var
       custom = _Ext_SoggettiConCovar_Keep_Cov_Cardter_2008
  parameters
   primaryKey = [ PERSON_ID ]
   fieldNames = [ PERSON_ID ]
  end

  _AUX_SoggettiConCovar_1 (MergeModule)
  inputs    
      custom = _AUX_SoggettiConCovar_0
       custom = _Ext_SoggettiConCovar_Keep_Cov_Cardter_2009
  parameters
   primaryKey = [ PERSON_ID ]
   fieldNames = [ PERSON_ID ]
  end

  _AUX_SoggettiConCovar_2 (MergeModule)
  inputs    
      custom = _AUX_SoggettiConCovar_1
       custom = _Ext_SoggettiConCovar_Keep_Cov_Cardter_2010
  parameters
   primaryKey = [ PERSON_ID ]
   fieldNames = [ PERSON_ID ]
  end

  _AUX_SoggettiConCovar_3 (MergeModule)
  inputs    
      custom = _AUX_SoggettiConCovar_2
       custom = _Ext_SoggettiConCovar_Keep_Cov_Cardter_2011
  parameters
   primaryKey = [ PERSON_ID ]
   fieldNames = [ PERSON_ID ]
  end

  _AUX_SoggettiConCovar_4 (MergeModule)
  inputs    
      custom = _AUX_SoggettiConCovar_3
       custom = _Ext_SoggettiConCovar_Keep_Cov_Cardter_2012
  parameters
   primaryKey = [ PERSON_ID ]
   fieldNames = [ PERSON_ID ]
  end

  _AUX_SoggettiConCovar_5 (MergeModule)
  inputs    
      custom = _AUX_SoggettiConCovar_4
       custom = _Ext_SoggettiConCovar_Keep_Cov_Cardter_2013
  parameters
   primaryKey = [ PERSON_ID ]
   fieldNames = [ PERSON_ID ]
  end

  _AUX_SoggettiConCovar_6 (MergeModule)
  inputs    
      custom = _AUX_SoggettiConCovar_5
       custom = _Ext_SoggettiConCovar_Keep_Cov_Cardter_2014
  parameters
   primaryKey = [ PERSON_ID ]
   fieldNames = [ PERSON_ID ]
  end

  _AUX_SoggettiConCovar_7 (MergeModule)
  inputs    
      custom = _AUX_SoggettiConCovar_6
       custom = _Ext_SoggettiConCovar_Keep_Cov_Vasodil_2008
  parameters
   primaryKey = [ PERSON_ID ]
   fieldNames = [ PERSON_ID ]
  end

  _AUX_SoggettiConCovar_8 (MergeModule)
  inputs    
      custom = _AUX_SoggettiConCovar_7
       custom = _Ext_SoggettiConCovar_Keep_Cov_Vasodil_2009
  parameters
   primaryKey = [ PERSON_ID ]
   fieldNames = [ PERSON_ID ]
  end

  _AUX_SoggettiConCovar_9 (MergeModule)
  inputs    
      custom = _AUX_SoggettiConCovar_8
       custom = _Ext_SoggettiConCovar_Keep_Cov_Vasodil_2010
  parameters
   primaryKey = [ PERSON_ID ]
   fieldNames = [ PERSON_ID ]
  end

  _AUX_SoggettiConCovar_10 (MergeModule)
  inputs    
      custom = _AUX_SoggettiConCovar_9
       custom = _Ext_SoggettiConCovar_Keep_Cov_Vasodil_2011
  parameters
   primaryKey = [ PERSON_ID ]
   fieldNames = [ PERSON_ID ]
  end

  _AUX_SoggettiConCovar_11 (MergeModule)
  inputs    
      custom = _AUX_SoggettiConCovar_10
       custom = _Ext_SoggettiConCovar_Keep_Cov_Vasodil_2012
  parameters
   primaryKey = [ PERSON_ID ]
   fieldNames = [ PERSON_ID ]
  end

  _AUX_SoggettiConCovar_12 (MergeModule)
  inputs    
      custom = _AUX_SoggettiConCovar_11
       custom = _Ext_SoggettiConCovar_Keep_Cov_Vasodil_2013
  parameters
   primaryKey = [ PERSON_ID ]
   fieldNames = [ PERSON_ID ]
  end

  _AUX_SoggettiConCovar_13 (MergeModule)
  inputs    
      custom = _AUX_SoggettiConCovar_12
       custom = _Ext_SoggettiConCovar_Keep_Cov_Vasodil_2014
  parameters
   primaryKey = [ PERSON_ID ]
   fieldNames = [ PERSON_ID ]
  end

  _AUX_SoggettiConCovar_14 (MergeModule)
  inputs    
      custom = _AUX_SoggettiConCovar_13
       custom = _Ext_SoggettiConCovar_Keep_Cov_Antithromb_2008
  parameters
   primaryKey = [ PERSON_ID ]
   fieldNames = [ PERSON_ID ]
  end

  _AUX_SoggettiConCovar_15 (MergeModule)
  inputs    
      custom = _AUX_SoggettiConCovar_14
       custom = _Ext_SoggettiConCovar_Keep_Cov_Antithromb_2009
  parameters
   primaryKey = [ PERSON_ID ]
   fieldNames = [ PERSON_ID ]
  end

  _AUX_SoggettiConCovar_16 (MergeModule)
  inputs    
      custom = _AUX_SoggettiConCovar_15
       custom = _Ext_SoggettiConCovar_Keep_Cov_Antithromb_2010
  parameters
   primaryKey = [ PERSON_ID ]
   fieldNames = [ PERSON_ID ]
  end

  _AUX_SoggettiConCovar_17 (MergeModule)
  inputs    
      custom = _AUX_SoggettiConCovar_16
       custom = _Ext_SoggettiConCovar_Keep_Cov_Antithromb_2011
  parameters
   primaryKey = [ PERSON_ID ]
   fieldNames = [ PERSON_ID ]
  end

  _AUX_SoggettiConCovar_18 (MergeModule)
  inputs    
      custom = _AUX_SoggettiConCovar_17
       custom = _Ext_SoggettiConCovar_Keep_Cov_Antithromb_2012
  parameters
   primaryKey = [ PERSON_ID ]
   fieldNames = [ PERSON_ID ]
  end

  _AUX_SoggettiConCovar_19 (MergeModule)
  inputs    
      custom = _AUX_SoggettiConCovar_18
       custom = _Ext_SoggettiConCovar_Keep_Cov_Antithromb_2013
  parameters
   primaryKey = [ PERSON_ID ]
   fieldNames = [ PERSON_ID ]
  end

  _AUX_SoggettiConCovar_20 (MergeModule)
  inputs    
      custom = _AUX_SoggettiConCovar_19
       custom = _Ext_SoggettiConCovar_Keep_Cov_Antithromb_2014
  parameters
   primaryKey = [ PERSON_ID ]
   fieldNames = [ PERSON_ID ]
  end

  _AUX_SoggettiConCovar_21 (MergeModule)
  inputs    
      custom = _AUX_SoggettiConCovar_20
       custom = _Ext_SoggettiConCovar_Keep_Cov_Cortico_2008
  parameters
   primaryKey = [ PERSON_ID ]
   fieldNames = [ PERSON_ID ]
  end

  _AUX_SoggettiConCovar_22 (MergeModule)
  inputs    
      custom = _AUX_SoggettiConCovar_21
       custom = _Ext_SoggettiConCovar_Keep_Cov_Cortico_2009
  parameters
   primaryKey = [ PERSON_ID ]
   fieldNames = [ PERSON_ID ]
  end

  _AUX_SoggettiConCovar_23 (MergeModule)
  inputs    
      custom = _AUX_SoggettiConCovar_22
       custom = _Ext_SoggettiConCovar_Keep_Cov_Cortico_2010
  parameters
   primaryKey = [ PERSON_ID ]
   fieldNames = [ PERSON_ID ]
  end

  _AUX_SoggettiConCovar_24 (MergeModule)
  inputs    
      custom = _AUX_SoggettiConCovar_23
       custom = _Ext_SoggettiConCovar_Keep_Cov_Cortico_2011
  parameters
   primaryKey = [ PERSON_ID ]
   fieldNames = [ PERSON_ID ]
  end

  _AUX_SoggettiConCovar_25 (MergeModule)
  inputs    
      custom = _AUX_SoggettiConCovar_24
       custom = _Ext_SoggettiConCovar_Keep_Cov_Cortico_2012
  parameters
   primaryKey = [ PERSON_ID ]
   fieldNames = [ PERSON_ID ]
  end

  _AUX_SoggettiConCovar_26 (MergeModule)
  inputs    
      custom = _AUX_SoggettiConCovar_25
       custom = _Ext_SoggettiConCovar_Keep_Cov_Cortico_2013
  parameters
   primaryKey = [ PERSON_ID ]
   fieldNames = [ PERSON_ID ]
  end

  SoggettiConCovar (MergeModule)
  inputs    
      custom = _AUX_SoggettiConCovar_26
       custom = _Ext_SoggettiConCovar_Keep_Cov_Cortico_2014
  parameters
   primaryKey = [ PERSON_ID ]
   fieldNames = [ PERSON_ID ]
  end


/* End macro ReshapeWide for SoggettiConCovar*/


// output soggetti con covariate
INCRE_10_SoggettiConCovar (FileOutputModule)
inputs
	custom = SoggettiConCovar
parameters
	checksum = none
	compression = none
end

// crea una riga per soggetto con sequenza e sufficiente lunghezza del follow up

/* Start macro ReshapeWide for SoggettiInPersistenza*/
/*inputName: SeqPrimaPrescrizioneIncre*/
/*outputName: SoggettiInPersistenza*/
/*byFields: PERSON_ID*/
/*ToReshape: Seq InPersistenza*/
/*VarValues: Year*/
/*TypeVarValues: int*/
/*Values: 2008 2009 2010 2011 2012 2013 2014*/
/*IsSortedbyFields: true*/

/* CAUTION!! The variables [PERSON_ID,Year] must be a primary key for SeqPrimaPrescrizioneIncre for the macro ReshapeWide to work properly. */

_Ext_SoggettiInPersistenza_Filter_Seq_2008 (FilterModule)
inputs
	custom = SeqPrimaPrescrizioneIncre
parameters
	conditions = [ {Year=2008} ]
	end

_Ext_SoggettiInPersistenza_Rename_Seq_2008 (RenameAttributesModule)
inputs
  custom = _Ext_SoggettiInPersistenza_Filter_Seq_2008
parameters
  inputAttributes = [Seq]
  outputAttributes = [Seq_2008]
end

_Ext_SoggettiInPersistenza_Keep_Seq_2008 (DropModule)
inputs
  custom = _Ext_SoggettiInPersistenza_Rename_Seq_2008
parameters
  params = [ PERSON_ID,Seq_2008 ]
   mode = keep 
end

_Ext_SoggettiInPersistenza_Filter_Seq_2009 (FilterModule)
inputs
	custom = SeqPrimaPrescrizioneIncre
parameters
	conditions = [ {Year=2009} ]
	end

_Ext_SoggettiInPersistenza_Rename_Seq_2009 (RenameAttributesModule)
inputs
  custom = _Ext_SoggettiInPersistenza_Filter_Seq_2009
parameters
  inputAttributes = [Seq]
  outputAttributes = [Seq_2009]
end

_Ext_SoggettiInPersistenza_Keep_Seq_2009 (DropModule)
inputs
  custom = _Ext_SoggettiInPersistenza_Rename_Seq_2009
parameters
  params = [ PERSON_ID,Seq_2009 ]
   mode = keep 
end

_Ext_SoggettiInPersistenza_Filter_Seq_2010 (FilterModule)
inputs
	custom = SeqPrimaPrescrizioneIncre
parameters
	conditions = [ {Year=2010} ]
	end

_Ext_SoggettiInPersistenza_Rename_Seq_2010 (RenameAttributesModule)
inputs
  custom = _Ext_SoggettiInPersistenza_Filter_Seq_2010
parameters
  inputAttributes = [Seq]
  outputAttributes = [Seq_2010]
end

_Ext_SoggettiInPersistenza_Keep_Seq_2010 (DropModule)
inputs
  custom = _Ext_SoggettiInPersistenza_Rename_Seq_2010
parameters
  params = [ PERSON_ID,Seq_2010 ]
   mode = keep 
end

_Ext_SoggettiInPersistenza_Filter_Seq_2011 (FilterModule)
inputs
	custom = SeqPrimaPrescrizioneIncre
parameters
	conditions = [ {Year=2011} ]
	end

_Ext_SoggettiInPersistenza_Rename_Seq_2011 (RenameAttributesModule)
inputs
  custom = _Ext_SoggettiInPersistenza_Filter_Seq_2011
parameters
  inputAttributes = [Seq]
  outputAttributes = [Seq_2011]
end

_Ext_SoggettiInPersistenza_Keep_Seq_2011 (DropModule)
inputs
  custom = _Ext_SoggettiInPersistenza_Rename_Seq_2011
parameters
  params = [ PERSON_ID,Seq_2011 ]
   mode = keep 
end

_Ext_SoggettiInPersistenza_Filter_Seq_2012 (FilterModule)
inputs
	custom = SeqPrimaPrescrizioneIncre
parameters
	conditions = [ {Year=2012} ]
	end

_Ext_SoggettiInPersistenza_Rename_Seq_2012 (RenameAttributesModule)
inputs
  custom = _Ext_SoggettiInPersistenza_Filter_Seq_2012
parameters
  inputAttributes = [Seq]
  outputAttributes = [Seq_2012]
end

_Ext_SoggettiInPersistenza_Keep_Seq_2012 (DropModule)
inputs
  custom = _Ext_SoggettiInPersistenza_Rename_Seq_2012
parameters
  params = [ PERSON_ID,Seq_2012 ]
   mode = keep 
end

_Ext_SoggettiInPersistenza_Filter_Seq_2013 (FilterModule)
inputs
	custom = SeqPrimaPrescrizioneIncre
parameters
	conditions = [ {Year=2013} ]
	end

_Ext_SoggettiInPersistenza_Rename_Seq_2013 (RenameAttributesModule)
inputs
  custom = _Ext_SoggettiInPersistenza_Filter_Seq_2013
parameters
  inputAttributes = [Seq]
  outputAttributes = [Seq_2013]
end

_Ext_SoggettiInPersistenza_Keep_Seq_2013 (DropModule)
inputs
  custom = _Ext_SoggettiInPersistenza_Rename_Seq_2013
parameters
  params = [ PERSON_ID,Seq_2013 ]
   mode = keep 
end

_Ext_SoggettiInPersistenza_Filter_Seq_2014 (FilterModule)
inputs
	custom = SeqPrimaPrescrizioneIncre
parameters
	conditions = [ {Year=2014} ]
	end

_Ext_SoggettiInPersistenza_Rename_Seq_2014 (RenameAttributesModule)
inputs
  custom = _Ext_SoggettiInPersistenza_Filter_Seq_2014
parameters
  inputAttributes = [Seq]
  outputAttributes = [Seq_2014]
end

_Ext_SoggettiInPersistenza_Keep_Seq_2014 (DropModule)
inputs
  custom = _Ext_SoggettiInPersistenza_Rename_Seq_2014
parameters
  params = [ PERSON_ID,Seq_2014 ]
   mode = keep 
end

_Ext_SoggettiInPersistenza_Filter_InPersistenza_2008 (FilterModule)
inputs
	custom = SeqPrimaPrescrizioneIncre
parameters
	conditions = [ {Year=2008} ]
	end

_Ext_SoggettiInPersistenza_Rename_InPersistenza_2008 (RenameAttributesModule)
inputs
  custom = _Ext_SoggettiInPersistenza_Filter_InPersistenza_2008
parameters
  inputAttributes = [InPersistenza]
  outputAttributes = [InPersistenza_2008]
end

_Ext_SoggettiInPersistenza_Keep_InPersistenza_2008 (DropModule)
inputs
  custom = _Ext_SoggettiInPersistenza_Rename_InPersistenza_2008
parameters
  params = [ PERSON_ID,InPersistenza_2008 ]
   mode = keep 
end

_Ext_SoggettiInPersistenza_Filter_InPersistenza_2009 (FilterModule)
inputs
	custom = SeqPrimaPrescrizioneIncre
parameters
	conditions = [ {Year=2009} ]
	end

_Ext_SoggettiInPersistenza_Rename_InPersistenza_2009 (RenameAttributesModule)
inputs
  custom = _Ext_SoggettiInPersistenza_Filter_InPersistenza_2009
parameters
  inputAttributes = [InPersistenza]
  outputAttributes = [InPersistenza_2009]
end

_Ext_SoggettiInPersistenza_Keep_InPersistenza_2009 (DropModule)
inputs
  custom = _Ext_SoggettiInPersistenza_Rename_InPersistenza_2009
parameters
  params = [ PERSON_ID,InPersistenza_2009 ]
   mode = keep 
end

_Ext_SoggettiInPersistenza_Filter_InPersistenza_2010 (FilterModule)
inputs
	custom = SeqPrimaPrescrizioneIncre
parameters
	conditions = [ {Year=2010} ]
	end

_Ext_SoggettiInPersistenza_Rename_InPersistenza_2010 (RenameAttributesModule)
inputs
  custom = _Ext_SoggettiInPersistenza_Filter_InPersistenza_2010
parameters
  inputAttributes = [InPersistenza]
  outputAttributes = [InPersistenza_2010]
end

_Ext_SoggettiInPersistenza_Keep_InPersistenza_2010 (DropModule)
inputs
  custom = _Ext_SoggettiInPersistenza_Rename_InPersistenza_2010
parameters
  params = [ PERSON_ID,InPersistenza_2010 ]
   mode = keep 
end

_Ext_SoggettiInPersistenza_Filter_InPersistenza_2011 (FilterModule)
inputs
	custom = SeqPrimaPrescrizioneIncre
parameters
	conditions = [ {Year=2011} ]
	end

_Ext_SoggettiInPersistenza_Rename_InPersistenza_2011 (RenameAttributesModule)
inputs
  custom = _Ext_SoggettiInPersistenza_Filter_InPersistenza_2011
parameters
  inputAttributes = [InPersistenza]
  outputAttributes = [InPersistenza_2011]
end

_Ext_SoggettiInPersistenza_Keep_InPersistenza_2011 (DropModule)
inputs
  custom = _Ext_SoggettiInPersistenza_Rename_InPersistenza_2011
parameters
  params = [ PERSON_ID,InPersistenza_2011 ]
   mode = keep 
end

_Ext_SoggettiInPersistenza_Filter_InPersistenza_2012 (FilterModule)
inputs
	custom = SeqPrimaPrescrizioneIncre
parameters
	conditions = [ {Year=2012} ]
	end

_Ext_SoggettiInPersistenza_Rename_InPersistenza_2012 (RenameAttributesModule)
inputs
  custom = _Ext_SoggettiInPersistenza_Filter_InPersistenza_2012
parameters
  inputAttributes = [InPersistenza]
  outputAttributes = [InPersistenza_2012]
end

_Ext_SoggettiInPersistenza_Keep_InPersistenza_2012 (DropModule)
inputs
  custom = _Ext_SoggettiInPersistenza_Rename_InPersistenza_2012
parameters
  params = [ PERSON_ID,InPersistenza_2012 ]
   mode = keep 
end

_Ext_SoggettiInPersistenza_Filter_InPersistenza_2013 (FilterModule)
inputs
	custom = SeqPrimaPrescrizioneIncre
parameters
	conditions = [ {Year=2013} ]
	end

_Ext_SoggettiInPersistenza_Rename_InPersistenza_2013 (RenameAttributesModule)
inputs
  custom = _Ext_SoggettiInPersistenza_Filter_InPersistenza_2013
parameters
  inputAttributes = [InPersistenza]
  outputAttributes = [InPersistenza_2013]
end

_Ext_SoggettiInPersistenza_Keep_InPersistenza_2013 (DropModule)
inputs
  custom = _Ext_SoggettiInPersistenza_Rename_InPersistenza_2013
parameters
  params = [ PERSON_ID,InPersistenza_2013 ]
   mode = keep 
end

_Ext_SoggettiInPersistenza_Filter_InPersistenza_2014 (FilterModule)
inputs
	custom = SeqPrimaPrescrizioneIncre
parameters
	conditions = [ {Year=2014} ]
	end

_Ext_SoggettiInPersistenza_Rename_InPersistenza_2014 (RenameAttributesModule)
inputs
  custom = _Ext_SoggettiInPersistenza_Filter_InPersistenza_2014
parameters
  inputAttributes = [InPersistenza]
  outputAttributes = [InPersistenza_2014]
end

_Ext_SoggettiInPersistenza_Keep_InPersistenza_2014 (DropModule)
inputs
  custom = _Ext_SoggettiInPersistenza_Rename_InPersistenza_2014
parameters
  params = [ PERSON_ID,InPersistenza_2014 ]
   mode = keep 
end

_Ext_SoggettiInPersistenza_ExtendData_Aux (ExtendDataModule)
inputs
	custom = SeqPrimaPrescrizioneIncre
parameters
  attributes = [ {_Aux: int=1} ]
end

_Ext_SoggettiInPersistenza_unique_byFields (AggregateModule)
inputs
  custom = _Ext_SoggettiInPersistenza_ExtendData_Aux
parameters
  isInputSorted = true
  groupBy = [ PERSON_ID ]
  functions = [ SUM(_Aux) ]
  results = [ {_Freq:int} ]
end

_Ext_SoggettiInPersistenza_Drop_Aux_Var (DropModule)
inputs
  custom = _Ext_SoggettiInPersistenza_unique_byFields
parameters
  params = [ _Freq ]
  
end


  _AUX_SoggettiInPersistenza_0 (MergeModule)
  inputs    
      custom = _Ext_SoggettiInPersistenza_Drop_Aux_Var
       custom = _Ext_SoggettiInPersistenza_Keep_Seq_2008
  parameters
   primaryKey = [ PERSON_ID ]
   fieldNames = [ PERSON_ID ]
  end

  _AUX_SoggettiInPersistenza_1 (MergeModule)
  inputs    
      custom = _AUX_SoggettiInPersistenza_0
       custom = _Ext_SoggettiInPersistenza_Keep_Seq_2009
  parameters
   primaryKey = [ PERSON_ID ]
   fieldNames = [ PERSON_ID ]
  end

  _AUX_SoggettiInPersistenza_2 (MergeModule)
  inputs    
      custom = _AUX_SoggettiInPersistenza_1
       custom = _Ext_SoggettiInPersistenza_Keep_Seq_2010
  parameters
   primaryKey = [ PERSON_ID ]
   fieldNames = [ PERSON_ID ]
  end

  _AUX_SoggettiInPersistenza_3 (MergeModule)
  inputs    
      custom = _AUX_SoggettiInPersistenza_2
       custom = _Ext_SoggettiInPersistenza_Keep_Seq_2011
  parameters
   primaryKey = [ PERSON_ID ]
   fieldNames = [ PERSON_ID ]
  end

  _AUX_SoggettiInPersistenza_4 (MergeModule)
  inputs    
      custom = _AUX_SoggettiInPersistenza_3
       custom = _Ext_SoggettiInPersistenza_Keep_Seq_2012
  parameters
   primaryKey = [ PERSON_ID ]
   fieldNames = [ PERSON_ID ]
  end

  _AUX_SoggettiInPersistenza_5 (MergeModule)
  inputs    
      custom = _AUX_SoggettiInPersistenza_4
       custom = _Ext_SoggettiInPersistenza_Keep_Seq_2013
  parameters
   primaryKey = [ PERSON_ID ]
   fieldNames = [ PERSON_ID ]
  end

  _AUX_SoggettiInPersistenza_6 (MergeModule)
  inputs    
      custom = _AUX_SoggettiInPersistenza_5
       custom = _Ext_SoggettiInPersistenza_Keep_Seq_2014
  parameters
   primaryKey = [ PERSON_ID ]
   fieldNames = [ PERSON_ID ]
  end

  _AUX_SoggettiInPersistenza_7 (MergeModule)
  inputs    
      custom = _AUX_SoggettiInPersistenza_6
       custom = _Ext_SoggettiInPersistenza_Keep_InPersistenza_2008
  parameters
   primaryKey = [ PERSON_ID ]
   fieldNames = [ PERSON_ID ]
  end

  _AUX_SoggettiInPersistenza_8 (MergeModule)
  inputs    
      custom = _AUX_SoggettiInPersistenza_7
       custom = _Ext_SoggettiInPersistenza_Keep_InPersistenza_2009
  parameters
   primaryKey = [ PERSON_ID ]
   fieldNames = [ PERSON_ID ]
  end

  _AUX_SoggettiInPersistenza_9 (MergeModule)
  inputs    
      custom = _AUX_SoggettiInPersistenza_8
       custom = _Ext_SoggettiInPersistenza_Keep_InPersistenza_2010
  parameters
   primaryKey = [ PERSON_ID ]
   fieldNames = [ PERSON_ID ]
  end

  _AUX_SoggettiInPersistenza_10 (MergeModule)
  inputs    
      custom = _AUX_SoggettiInPersistenza_9
       custom = _Ext_SoggettiInPersistenza_Keep_InPersistenza_2011
  parameters
   primaryKey = [ PERSON_ID ]
   fieldNames = [ PERSON_ID ]
  end

  _AUX_SoggettiInPersistenza_11 (MergeModule)
  inputs    
      custom = _AUX_SoggettiInPersistenza_10
       custom = _Ext_SoggettiInPersistenza_Keep_InPersistenza_2012
  parameters
   primaryKey = [ PERSON_ID ]
   fieldNames = [ PERSON_ID ]
  end

  _AUX_SoggettiInPersistenza_12 (MergeModule)
  inputs    
      custom = _AUX_SoggettiInPersistenza_11
       custom = _Ext_SoggettiInPersistenza_Keep_InPersistenza_2013
  parameters
   primaryKey = [ PERSON_ID ]
   fieldNames = [ PERSON_ID ]
  end

  SoggettiInPersistenza (MergeModule)
  inputs    
      custom = _AUX_SoggettiInPersistenza_12
       custom = _Ext_SoggettiInPersistenza_Keep_InPersistenza_2014
  parameters
   primaryKey = [ PERSON_ID ]
   fieldNames = [ PERSON_ID ]
  end


/* End macro ReshapeWide for SoggettiInPersistenza*/


// 
INCRE_10_SoggettiConInPersistenza (FileOutputModule)
inputs
	custom = SoggettiInPersistenza
parameters
	checksum = none
	compression = none
end
