# Supplementary material for: Patterns and trends of utilization of incretin-based medicines between 2008 and 2014 in three Italian geographic areas
Source: BMC Endocr Disord. 2019 Feb 7;19:18. doi: 10.1186/s12902-019-0334-y (PMC6367760; doi:10.1186/s12902-019-0334-y)
Supplement: Supplementary file 3 — Appendix 3. Data processing procedures (ZIP 43 kb) [file 12902_2019_334_MOESM3_ESM.zip › INCRE_11_followup_nuovi_utilizzatoriR1.txt]

// Script generated on 16/06/2016 09:08:21


// carica la classificazione dell'uso nei 365 gg precedenti
Analitico_Prima (ScriptInputModule)
parameters
   scriptFilename = INCRE_7_crea_dataset_analitico_prima_incretina.txt
   inputName = INCRE_7_Dataset_Analitico_Individuale_Prima_Incretina
   expectedSchema = custom
end

// carica i farmaci
FinalDrugs (ScriptInputModule)
parameters
   scriptFilename = INCRE_9_raccogli_dati_altre_caratteristiche.txt
   inputName = INCRE_9_FarmaciPerCaratterizzazione
   expectedSchema = custom
end

// carica la lista delle prime prescrizioni
SeqPrimaPrescrizioneIncre (ScriptInputModule)
parameters
   scriptFilename = INCRE_9_raccogli_dati_altre_caratteristiche.txt
   inputName = INCRE_9_DataPrimaPrescrizioneIncre
   expectedSchema = custom
end

// aggancia record insulina

/* Start macro RecordsInTimeInterval for SoggettiConRecordInsulina*/
/*inputName_1: SeqPrimaPrescrizioneIncre*/
/*inputName_2: FinalDrugs*/
/*outputName: SoggettiConRecordInsulina*/
/*PersonID: PERSON_ID*/
/*ReferenceDate: DateIncre*/
/*LowerBound: 0*/
/*UpperBound: 365*/
/*DateLongitudinalDataset: DRUG_DISPENSING_DATE*/
/*DateEndLongitudinalDataset: */
/*Classif: ClassAntiDiab*/
/*TypeClassif: string*/
/*Values: Insuli*/
/*Clean: false*/


_Ext_SoggettiConRecordInsulina_Filter (FilterModule)
inputs
	custom = FinalDrugs
parameters
	conditions = [ {ClassAntiDiab="Insuli"} ]
		boolExpr = OR
	end

_Ext_SoggettiConRecordInsulina_Sorted_2 (SortModule)
inputs
  custom = _Ext_SoggettiConRecordInsulina_Filter
parameters
  fieldNames = [ PERSON_ID ]
end

_Ext_SoggettiConRecordInsulina_FilterEmptyDates1 (FilterModule)
inputs
	custom = SeqPrimaPrescrizioneIncre
parameters
	conditions = [ {DateIncre!=MISSING} ]
	end

_Ext_SoggettiConRecordInsulina_FilterEmptyDates2 (FilterModule)
inputs
	custom = _Ext_SoggettiConRecordInsulina_Sorted_2
parameters
	conditions = [ {DRUG_DISPENSING_DATE!=MISSING} ]
		boolExpr = AND
	end

SoggettiConRecordInsulina (ProductModule)
inputs
  custom = _Ext_SoggettiConRecordInsulina_FilterEmptyDates1
  custom = _Ext_SoggettiConRecordInsulina_FilterEmptyDates2
parameters
   IDfield =  PERSON_ID 
   functions = [ elapsedTimeInRange(_Ext_SoggettiConRecordInsulina_FilterEmptyDates1.DateIncre,_Ext_SoggettiConRecordInsulina_FilterEmptyDates2.DRUG_DISPENSING_DATE,0,50000),elapsedTimeInRange(_Ext_SoggettiConRecordInsulina_FilterEmptyDates2.DRUG_DISPENSING_DATE,_Ext_SoggettiConRecordInsulina_FilterEmptyDates1.DateIncre,-365,50000)]
   boolExpr = AND 
end

/* End macro RecordsInTimeInterval for SoggettiConRecordInsulina*/


// crea persistenza per soggetto/anno

/* Start macro DrugUtilizationPersistence for SoggettiAnnoPersistentiInsulina*/
/*inputName: SoggettiConRecordInsulina*/
/*outputName: SoggettiAnnoPersistentiInsulina*/
/*PersonID: PERSON_ID,Year*/
/*ReferenceDate: DateIncre*/
/*LowerBound: 0*/
/*UpperBound: 365*/
/*PermissibleGap: 90*/
/*DrugStartDate: DRUG_DISPENSING_DATE*/
/*Duration: DURATION*/
/*TypeDuration: float*/
/*Persistence: Pers_Insulin*/
/*ClassDrugs: */
/*TypeClassDrugs: string*/
/*ValuesLevel: */
/*keepStartingOrEnding: false*/
/*NotYetAddedAllDurations: false*/
/*IsSortedClass: true*/
/*ReplaceWithMissing: true*/


_Ext__Ext_SoggettiAnnoPersistentiInsulina_GenIntDuration (ExtendDataModule)
inputs
	custom = SoggettiConRecordInsulina
parameters
  attributes = [ {_IntDuration : int=0} ]
end


_Ext_SoggettiAnnoPersistentiInsulina_GenIntDuration (ApplyFunction)
inputs
	custom = _Ext__Ext_SoggettiAnnoPersistentiInsulina_GenIntDuration
parameters
	function = Ceil(DURATION)
	result = _IntDuration	
		conditions = [ {DURATION!=MISSING} ] 	
end


_Ext__Ext_SoggettiAnnoPersistentiInsulina_GenEndDate (ExtendDataModule)
inputs
	custom = _Ext_SoggettiAnnoPersistentiInsulina_GenIntDuration
parameters
  attributes = [ {_EndDate : date} ]
end


_Ext_SoggettiAnnoPersistentiInsulina_GenEndDate (ApplyFunction)
inputs
	custom = _Ext__Ext_SoggettiAnnoPersistentiInsulina_GenEndDate
parameters
	function = Sum(DRUG_DISPENSING_DATE,_IntDuration)
	result = _EndDate		
end


_Ext__Ext_SoggettiAnnoPersistentiInsulina_GenElapsedTimeFromStartToReference (ExtendDataModule)
inputs
	custom = _Ext_SoggettiAnnoPersistentiInsulina_GenEndDate
parameters
  attributes = [ {_ElapsedTimeFromStartToReference : int} ]
end


_Ext_SoggettiAnnoPersistentiInsulina_GenElapsedTimeFromStartToReference (ApplyFunction)
inputs
	custom = _Ext__Ext_SoggettiAnnoPersistentiInsulina_GenElapsedTimeFromStartToReference
parameters
	function = elapsedTime(DRUG_DISPENSING_DATE,DateIncre)
	result = _ElapsedTimeFromStartToReference		
end


_Ext__Ext_SoggettiAnnoPersistentiInsulina_GenElapsedTimeFromReferenceToEnd (ExtendDataModule)
inputs
	custom = _Ext_SoggettiAnnoPersistentiInsulina_GenElapsedTimeFromStartToReference
parameters
  attributes = [ {_ElapsedTimeFromReferenceToEnd : int} ]
end


_Ext_SoggettiAnnoPersistentiInsulina_GenElapsedTimeFromReferenceToEnd (ApplyFunction)
inputs
	custom = _Ext__Ext_SoggettiAnnoPersistentiInsulina_GenElapsedTimeFromReferenceToEnd
parameters
	function = elapsedTime(DateIncre,_EndDate)
	result = _ElapsedTimeFromReferenceToEnd		
end


_Ext_SoggettiAnnoPersistentiInsulina_Filter (FilterModule)
inputs
	custom = _Ext_SoggettiAnnoPersistentiInsulina_GenElapsedTimeFromReferenceToEnd
parameters
	conditions = [ {_ElapsedTimeFromStartToReference<=0};{_ElapsedTimeFromStartToReference>=-365} ]
		boolExpr = AND
	end

_Ext_SoggettiAnnoPersistentiInsulina_ValPrevious (ValPreviousModule)
inputs
   custom = _Ext_SoggettiAnnoPersistentiInsulina_Filter
parameters
   input = _EndDate
   result = _EndDatePrevious
   number = 1
   byFields = [PERSON_ID,Year,DateIncre] 
end


_Ext__Ext_SoggettiAnnoPersistentiInsulina_GenGapFromPrevious (ExtendDataModule)
inputs
	custom = _Ext_SoggettiAnnoPersistentiInsulina_ValPrevious
parameters
  attributes = [ {_GapFromPrevious : int} ]
end


_Ext_SoggettiAnnoPersistentiInsulina_GenGapFromPrevious (ApplyFunction)
inputs
	custom = _Ext__Ext_SoggettiAnnoPersistentiInsulina_GenGapFromPrevious
parameters
	function = elapsedTime(_EndDatePrevious,DRUG_DISPENSING_DATE)
	result = _GapFromPrevious		
end


_Ext__Ext_SoggettiAnnoPersistentiInsulina_GenGapFromLowerBoundToStart (ExtendDataModule)
inputs
	custom = _Ext_SoggettiAnnoPersistentiInsulina_GenGapFromPrevious
parameters
  attributes = [ {_GapFromLowerBoundToStart : int} ]
end


_Ext_SoggettiAnnoPersistentiInsulina_GenGapFromLowerBoundToStart (ApplyFunction)
inputs
	custom = _Ext__Ext_SoggettiAnnoPersistentiInsulina_GenGapFromLowerBoundToStart
parameters
	function = Subtract(0,_ElapsedTimeFromStartToReference)
	result = _GapFromLowerBoundToStart		
end


_Ext__Ext_SoggettiAnnoPersistentiInsulina_GenGapFromEndToUpperBound (ExtendDataModule)
inputs
	custom = _Ext_SoggettiAnnoPersistentiInsulina_GenGapFromLowerBoundToStart
parameters
  attributes = [ {_GapFromEndToUpperBound : int} ]
end


_Ext_SoggettiAnnoPersistentiInsulina_GenGapFromEndToUpperBound (ApplyFunction)
inputs
	custom = _Ext__Ext_SoggettiAnnoPersistentiInsulina_GenGapFromEndToUpperBound
parameters
	function = Subtract(365,_ElapsedTimeFromReferenceToEnd)
	result = _GapFromEndToUpperBound		
end


_Ext_SoggettiAnnoPersistentiInsulina_Aggregate (AggregateModule)
inputs
  custom = _Ext_SoggettiAnnoPersistentiInsulina_GenGapFromEndToUpperBound
parameters
  isInputSorted = true
  groupBy = [ PERSON_ID,Year,DateIncre ]
  functions = [ MAX(_GapFromPrevious),MIN(_GapFromLowerBoundToStart),MIN(_GapFromEndToUpperBound) ]
  results = [ {_MaxGapFromPrevious:int};{_MinGapFromLowerBoundToStart:int};{_MinGapFromEndToUpperBound:int} ]
end


_Ext__Ext_SoggettiAnnoPersistentiInsulina_GenGapShortOrNone (ExtendDataModule)
inputs
	custom = _Ext_SoggettiAnnoPersistentiInsulina_Aggregate
parameters
  attributes = [ {GapShortOrNone : int=0} ]
end


_Ext_SoggettiAnnoPersistentiInsulina_GenGapShortOrNone (ApplyFunction)
inputs
	custom = _Ext__Ext_SoggettiAnnoPersistentiInsulina_GenGapShortOrNone
parameters
	function = Id(1)
	result = GapShortOrNone	
		conditions = [ {_MaxGapFromPrevious<=90};{_MaxGapFromPrevious=MISSING} ] 	
	boolExpr = OR 
end


_Ext__Ext_SoggettiAnnoPersistentiInsulina_GenPersistence (ExtendDataModule)
inputs
	custom = _Ext_SoggettiAnnoPersistentiInsulina_GenGapShortOrNone
parameters
  attributes = [ {Pers_Insulin : int=0} ]
end


_Ext_SoggettiAnnoPersistentiInsulina_GenPersistence (ApplyFunction)
inputs
	custom = _Ext__Ext_SoggettiAnnoPersistentiInsulina_GenPersistence
parameters
	function = Id(1)
	result = Pers_Insulin	
		conditions = [ {GapShortOrNone=1};{_MinGapFromLowerBoundToStart<=90};{_MinGapFromEndToUpperBound<=90} ] 	
	boolExpr = AND 
end


_Ext_SoggettiAnnoPersistentiInsulina_Apply (ApplyFunction)
inputs
	custom = _Ext_SoggettiAnnoPersistentiInsulina_GenPersistence
parameters
	function = Id(MISSING)
	result = Pers_Insulin	
		conditions = [ {Pers_Insulin=0} ] 	
end

SoggettiAnnoPersistentiInsulina (DropModule)
inputs
  custom = _Ext_SoggettiAnnoPersistentiInsulina_Apply
parameters
  params = [ _MaxGapFromPrevious,_MinGapFromLowerBoundToStart,_MinGapFromEndToUpperBound ]
  
end

/* End macro RecordsInTimeInterval for SoggettiAnnoPersistentiInsulina*/


// crea una riga per soggetto con persistenza insulina

/* Start macro ReshapeWide for SoggettiPersistentiInsulina*/
/*inputName: SoggettiAnnoPersistentiInsulina*/
/*outputName: SoggettiPersistentiInsulina*/
/*byFields: PERSON_ID*/
/*ToReshape: Pers_Insulin*/
/*VarValues: Year*/
/*TypeVarValues: int*/
/*Values: 2008 2009 2010 2011 2012 2013 2014*/
/*IsSortedbyFields: true*/

/* CAUTION!! The variables [PERSON_ID,Year] must be a primary key for SoggettiAnnoPersistentiInsulina for the macro ReshapeWide to work properly. */

_Ext_SoggettiPersistentiInsulina_Filter_Pers_Insulin_2008 (FilterModule)
inputs
	custom = SoggettiAnnoPersistentiInsulina
parameters
	conditions = [ {Year=2008} ]
	end

_Ext_SoggettiPersistentiInsulina_Rename_Pers_Insulin_2008 (RenameAttributesModule)
inputs
  custom = _Ext_SoggettiPersistentiInsulina_Filter_Pers_Insulin_2008
parameters
  inputAttributes = [Pers_Insulin]
  outputAttributes = [Pers_Insulin_2008]
end

_Ext_SoggettiPersistentiInsulina_Keep_Pers_Insulin_2008 (DropModule)
inputs
  custom = _Ext_SoggettiPersistentiInsulina_Rename_Pers_Insulin_2008
parameters
  params = [ PERSON_ID,Pers_Insulin_2008 ]
   mode = keep 
end

_Ext_SoggettiPersistentiInsulina_Filter_Pers_Insulin_2009 (FilterModule)
inputs
	custom = SoggettiAnnoPersistentiInsulina
parameters
	conditions = [ {Year=2009} ]
	end

_Ext_SoggettiPersistentiInsulina_Rename_Pers_Insulin_2009 (RenameAttributesModule)
inputs
  custom = _Ext_SoggettiPersistentiInsulina_Filter_Pers_Insulin_2009
parameters
  inputAttributes = [Pers_Insulin]
  outputAttributes = [Pers_Insulin_2009]
end

_Ext_SoggettiPersistentiInsulina_Keep_Pers_Insulin_2009 (DropModule)
inputs
  custom = _Ext_SoggettiPersistentiInsulina_Rename_Pers_Insulin_2009
parameters
  params = [ PERSON_ID,Pers_Insulin_2009 ]
   mode = keep 
end

_Ext_SoggettiPersistentiInsulina_Filter_Pers_Insulin_2010 (FilterModule)
inputs
	custom = SoggettiAnnoPersistentiInsulina
parameters
	conditions = [ {Year=2010} ]
	end

_Ext_SoggettiPersistentiInsulina_Rename_Pers_Insulin_2010 (RenameAttributesModule)
inputs
  custom = _Ext_SoggettiPersistentiInsulina_Filter_Pers_Insulin_2010
parameters
  inputAttributes = [Pers_Insulin]
  outputAttributes = [Pers_Insulin_2010]
end

_Ext_SoggettiPersistentiInsulina_Keep_Pers_Insulin_2010 (DropModule)
inputs
  custom = _Ext_SoggettiPersistentiInsulina_Rename_Pers_Insulin_2010
parameters
  params = [ PERSON_ID,Pers_Insulin_2010 ]
   mode = keep 
end

_Ext_SoggettiPersistentiInsulina_Filter_Pers_Insulin_2011 (FilterModule)
inputs
	custom = SoggettiAnnoPersistentiInsulina
parameters
	conditions = [ {Year=2011} ]
	end

_Ext_SoggettiPersistentiInsulina_Rename_Pers_Insulin_2011 (RenameAttributesModule)
inputs
  custom = _Ext_SoggettiPersistentiInsulina_Filter_Pers_Insulin_2011
parameters
  inputAttributes = [Pers_Insulin]
  outputAttributes = [Pers_Insulin_2011]
end

_Ext_SoggettiPersistentiInsulina_Keep_Pers_Insulin_2011 (DropModule)
inputs
  custom = _Ext_SoggettiPersistentiInsulina_Rename_Pers_Insulin_2011
parameters
  params = [ PERSON_ID,Pers_Insulin_2011 ]
   mode = keep 
end

_Ext_SoggettiPersistentiInsulina_Filter_Pers_Insulin_2012 (FilterModule)
inputs
	custom = SoggettiAnnoPersistentiInsulina
parameters
	conditions = [ {Year=2012} ]
	end

_Ext_SoggettiPersistentiInsulina_Rename_Pers_Insulin_2012 (RenameAttributesModule)
inputs
  custom = _Ext_SoggettiPersistentiInsulina_Filter_Pers_Insulin_2012
parameters
  inputAttributes = [Pers_Insulin]
  outputAttributes = [Pers_Insulin_2012]
end

_Ext_SoggettiPersistentiInsulina_Keep_Pers_Insulin_2012 (DropModule)
inputs
  custom = _Ext_SoggettiPersistentiInsulina_Rename_Pers_Insulin_2012
parameters
  params = [ PERSON_ID,Pers_Insulin_2012 ]
   mode = keep 
end

_Ext_SoggettiPersistentiInsulina_Filter_Pers_Insulin_2013 (FilterModule)
inputs
	custom = SoggettiAnnoPersistentiInsulina
parameters
	conditions = [ {Year=2013} ]
	end

_Ext_SoggettiPersistentiInsulina_Rename_Pers_Insulin_2013 (RenameAttributesModule)
inputs
  custom = _Ext_SoggettiPersistentiInsulina_Filter_Pers_Insulin_2013
parameters
  inputAttributes = [Pers_Insulin]
  outputAttributes = [Pers_Insulin_2013]
end

_Ext_SoggettiPersistentiInsulina_Keep_Pers_Insulin_2013 (DropModule)
inputs
  custom = _Ext_SoggettiPersistentiInsulina_Rename_Pers_Insulin_2013
parameters
  params = [ PERSON_ID,Pers_Insulin_2013 ]
   mode = keep 
end

_Ext_SoggettiPersistentiInsulina_Filter_Pers_Insulin_2014 (FilterModule)
inputs
	custom = SoggettiAnnoPersistentiInsulina
parameters
	conditions = [ {Year=2014} ]
	end

_Ext_SoggettiPersistentiInsulina_Rename_Pers_Insulin_2014 (RenameAttributesModule)
inputs
  custom = _Ext_SoggettiPersistentiInsulina_Filter_Pers_Insulin_2014
parameters
  inputAttributes = [Pers_Insulin]
  outputAttributes = [Pers_Insulin_2014]
end

_Ext_SoggettiPersistentiInsulina_Keep_Pers_Insulin_2014 (DropModule)
inputs
  custom = _Ext_SoggettiPersistentiInsulina_Rename_Pers_Insulin_2014
parameters
  params = [ PERSON_ID,Pers_Insulin_2014 ]
   mode = keep 
end

_Ext_SoggettiPersistentiInsulina_ExtendData_Aux (ExtendDataModule)
inputs
	custom = SoggettiAnnoPersistentiInsulina
parameters
  attributes = [ {_Aux: int=1} ]
end

_Ext_SoggettiPersistentiInsulina_unique_byFields (AggregateModule)
inputs
  custom = _Ext_SoggettiPersistentiInsulina_ExtendData_Aux
parameters
  isInputSorted = true
  groupBy = [ PERSON_ID ]
  functions = [ SUM(_Aux) ]
  results = [ {_Freq:int} ]
end

_Ext_SoggettiPersistentiInsulina_Drop_Aux_Var (DropModule)
inputs
  custom = _Ext_SoggettiPersistentiInsulina_unique_byFields
parameters
  params = [ _Freq ]
  
end


  _AUX_SoggettiPersistentiInsulina_0 (MergeModule)
  inputs    
      custom = _Ext_SoggettiPersistentiInsulina_Drop_Aux_Var
       custom = _Ext_SoggettiPersistentiInsulina_Keep_Pers_Insulin_2008
  parameters
   primaryKey = [ PERSON_ID ]
   fieldNames = [ PERSON_ID ]
  end

  _AUX_SoggettiPersistentiInsulina_1 (MergeModule)
  inputs    
      custom = _AUX_SoggettiPersistentiInsulina_0
       custom = _Ext_SoggettiPersistentiInsulina_Keep_Pers_Insulin_2009
  parameters
   primaryKey = [ PERSON_ID ]
   fieldNames = [ PERSON_ID ]
  end

  _AUX_SoggettiPersistentiInsulina_2 (MergeModule)
  inputs    
      custom = _AUX_SoggettiPersistentiInsulina_1
       custom = _Ext_SoggettiPersistentiInsulina_Keep_Pers_Insulin_2010
  parameters
   primaryKey = [ PERSON_ID ]
   fieldNames = [ PERSON_ID ]
  end

  _AUX_SoggettiPersistentiInsulina_3 (MergeModule)
  inputs    
      custom = _AUX_SoggettiPersistentiInsulina_2
       custom = _Ext_SoggettiPersistentiInsulina_Keep_Pers_Insulin_2011
  parameters
   primaryKey = [ PERSON_ID ]
   fieldNames = [ PERSON_ID ]
  end

  _AUX_SoggettiPersistentiInsulina_4 (MergeModule)
  inputs    
      custom = _AUX_SoggettiPersistentiInsulina_3
       custom = _Ext_SoggettiPersistentiInsulina_Keep_Pers_Insulin_2012
  parameters
   primaryKey = [ PERSON_ID ]
   fieldNames = [ PERSON_ID ]
  end

  _AUX_SoggettiPersistentiInsulina_5 (MergeModule)
  inputs    
      custom = _AUX_SoggettiPersistentiInsulina_4
       custom = _Ext_SoggettiPersistentiInsulina_Keep_Pers_Insulin_2013
  parameters
   primaryKey = [ PERSON_ID ]
   fieldNames = [ PERSON_ID ]
  end

  SoggettiPersistentiInsulina (MergeModule)
  inputs    
      custom = _AUX_SoggettiPersistentiInsulina_5
       custom = _Ext_SoggettiPersistentiInsulina_Keep_Pers_Insulin_2014
  parameters
   primaryKey = [ PERSON_ID ]
   fieldNames = [ PERSON_ID ]
  end


/* End macro ReshapeWide for SoggettiPersistentiInsulina*/


// 
INCRE_11_SoggettiPersistentiInsulina (FileOutputModule)
inputs
	custom = SoggettiPersistentiInsulina
parameters
	checksum = none
	compression = none
end

// aggancia record Incre

/* Start macro RecordsInTimeInterval for SoggettiConRecordIncre*/
/*inputName_1: SeqPrimaPrescrizioneIncre*/
/*inputName_2: FinalDrugs*/
/*outputName: SoggettiConRecordIncre*/
/*PersonID: PERSON_ID*/
/*ReferenceDate: DateIncre*/
/*LowerBound: 0*/
/*UpperBound: 365*/
/*DateLongitudinalDataset: DRUG_DISPENSING_DATE*/
/*DateEndLongitudinalDataset: */
/*Classif: ClassAntiDiab*/
/*TypeClassif: string*/
/*Values: IniDDP4 AnaGLP1*/
/*Clean: false*/


_Ext_SoggettiConRecordIncre_Filter (FilterModule)
inputs
	custom = FinalDrugs
parameters
	conditions = [ {ClassAntiDiab="IniDDP4"};{ClassAntiDiab="AnaGLP1"} ]
		boolExpr = OR
	end

_Ext_SoggettiConRecordIncre_Sorted_2 (SortModule)
inputs
  custom = _Ext_SoggettiConRecordIncre_Filter
parameters
  fieldNames = [ PERSON_ID ]
end

_Ext_SoggettiConRecordIncre_FilterEmptyDates1 (FilterModule)
inputs
	custom = SeqPrimaPrescrizioneIncre
parameters
	conditions = [ {DateIncre!=MISSING} ]
	end

_Ext_SoggettiConRecordIncre_FilterEmptyDates2 (FilterModule)
inputs
	custom = _Ext_SoggettiConRecordIncre_Sorted_2
parameters
	conditions = [ {DRUG_DISPENSING_DATE!=MISSING} ]
		boolExpr = AND
	end

SoggettiConRecordIncre (ProductModule)
inputs
  custom = _Ext_SoggettiConRecordIncre_FilterEmptyDates1
  custom = _Ext_SoggettiConRecordIncre_FilterEmptyDates2
parameters
   IDfield =  PERSON_ID 
   functions = [ elapsedTimeInRange(_Ext_SoggettiConRecordIncre_FilterEmptyDates1.DateIncre,_Ext_SoggettiConRecordIncre_FilterEmptyDates2.DRUG_DISPENSING_DATE,0,50000),elapsedTimeInRange(_Ext_SoggettiConRecordIncre_FilterEmptyDates2.DRUG_DISPENSING_DATE,_Ext_SoggettiConRecordIncre_FilterEmptyDates1.DateIncre,-365,50000)]
   boolExpr = AND 
end

/* End macro RecordsInTimeInterval for SoggettiConRecordIncre*/


// crea persistenza per soggetto/anno

/* Start macro DrugUtilizationPersistence for SoggettiAnnoPersistentiIncre*/
/*inputName: SoggettiConRecordIncre*/
/*outputName: SoggettiAnnoPersistentiIncre*/
/*PersonID: PERSON_ID,Year*/
/*ReferenceDate: DateIncre*/
/*LowerBound: 0*/
/*UpperBound: 365*/
/*PermissibleGap: 90*/
/*DrugStartDate: DRUG_DISPENSING_DATE*/
/*Duration: DURATION*/
/*TypeDuration: float*/
/*Persistence: Pers_Incre*/
/*ClassDrugs: */
/*TypeClassDrugs: string*/
/*ValuesLevel: */
/*keepStartingOrEnding: false*/
/*NotYetAddedAllDurations: false*/
/*IsSortedClass: true*/
/*ReplaceWithMissing: true*/


_Ext__Ext_SoggettiAnnoPersistentiIncre_GenIntDuration (ExtendDataModule)
inputs
	custom = SoggettiConRecordIncre
parameters
  attributes = [ {_IntDuration : int=0} ]
end


_Ext_SoggettiAnnoPersistentiIncre_GenIntDuration (ApplyFunction)
inputs
	custom = _Ext__Ext_SoggettiAnnoPersistentiIncre_GenIntDuration
parameters
	function = Ceil(DURATION)
	result = _IntDuration	
		conditions = [ {DURATION!=MISSING} ] 	
end


_Ext__Ext_SoggettiAnnoPersistentiIncre_GenEndDate (ExtendDataModule)
inputs
	custom = _Ext_SoggettiAnnoPersistentiIncre_GenIntDuration
parameters
  attributes = [ {_EndDate : date} ]
end


_Ext_SoggettiAnnoPersistentiIncre_GenEndDate (ApplyFunction)
inputs
	custom = _Ext__Ext_SoggettiAnnoPersistentiIncre_GenEndDate
parameters
	function = Sum(DRUG_DISPENSING_DATE,_IntDuration)
	result = _EndDate		
end


_Ext__Ext_SoggettiAnnoPersistentiIncre_GenElapsedTimeFromStartToReference (ExtendDataModule)
inputs
	custom = _Ext_SoggettiAnnoPersistentiIncre_GenEndDate
parameters
  attributes = [ {_ElapsedTimeFromStartToReference : int} ]
end


_Ext_SoggettiAnnoPersistentiIncre_GenElapsedTimeFromStartToReference (ApplyFunction)
inputs
	custom = _Ext__Ext_SoggettiAnnoPersistentiIncre_GenElapsedTimeFromStartToReference
parameters
	function = elapsedTime(DRUG_DISPENSING_DATE,DateIncre)
	result = _ElapsedTimeFromStartToReference		
end


_Ext__Ext_SoggettiAnnoPersistentiIncre_GenElapsedTimeFromReferenceToEnd (ExtendDataModule)
inputs
	custom = _Ext_SoggettiAnnoPersistentiIncre_GenElapsedTimeFromStartToReference
parameters
  attributes = [ {_ElapsedTimeFromReferenceToEnd : int} ]
end


_Ext_SoggettiAnnoPersistentiIncre_GenElapsedTimeFromReferenceToEnd (ApplyFunction)
inputs
	custom = _Ext__Ext_SoggettiAnnoPersistentiIncre_GenElapsedTimeFromReferenceToEnd
parameters
	function = elapsedTime(DateIncre,_EndDate)
	result = _ElapsedTimeFromReferenceToEnd		
end


_Ext_SoggettiAnnoPersistentiIncre_Filter (FilterModule)
inputs
	custom = _Ext_SoggettiAnnoPersistentiIncre_GenElapsedTimeFromReferenceToEnd
parameters
	conditions = [ {_ElapsedTimeFromStartToReference<=0};{_ElapsedTimeFromStartToReference>=-365} ]
		boolExpr = AND
	end

_Ext_SoggettiAnnoPersistentiIncre_ValPrevious (ValPreviousModule)
inputs
   custom = _Ext_SoggettiAnnoPersistentiIncre_Filter
parameters
   input = _EndDate
   result = _EndDatePrevious
   number = 1
   byFields = [PERSON_ID,Year,DateIncre] 
end


_Ext__Ext_SoggettiAnnoPersistentiIncre_GenGapFromPrevious (ExtendDataModule)
inputs
	custom = _Ext_SoggettiAnnoPersistentiIncre_ValPrevious
parameters
  attributes = [ {_GapFromPrevious : int} ]
end


_Ext_SoggettiAnnoPersistentiIncre_GenGapFromPrevious (ApplyFunction)
inputs
	custom = _Ext__Ext_SoggettiAnnoPersistentiIncre_GenGapFromPrevious
parameters
	function = elapsedTime(_EndDatePrevious,DRUG_DISPENSING_DATE)
	result = _GapFromPrevious		
end


_Ext__Ext_SoggettiAnnoPersistentiIncre_GenGapFromLowerBoundToStart (ExtendDataModule)
inputs
	custom = _Ext_SoggettiAnnoPersistentiIncre_GenGapFromPrevious
parameters
  attributes = [ {_GapFromLowerBoundToStart : int} ]
end


_Ext_SoggettiAnnoPersistentiIncre_GenGapFromLowerBoundToStart (ApplyFunction)
inputs
	custom = _Ext__Ext_SoggettiAnnoPersistentiIncre_GenGapFromLowerBoundToStart
parameters
	function = Subtract(0,_ElapsedTimeFromStartToReference)
	result = _GapFromLowerBoundToStart		
end


_Ext__Ext_SoggettiAnnoPersistentiIncre_GenGapFromEndToUpperBound (ExtendDataModule)
inputs
	custom = _Ext_SoggettiAnnoPersistentiIncre_GenGapFromLowerBoundToStart
parameters
  attributes = [ {_GapFromEndToUpperBound : int} ]
end


_Ext_SoggettiAnnoPersistentiIncre_GenGapFromEndToUpperBound (ApplyFunction)
inputs
	custom = _Ext__Ext_SoggettiAnnoPersistentiIncre_GenGapFromEndToUpperBound
parameters
	function = Subtract(365,_ElapsedTimeFromReferenceToEnd)
	result = _GapFromEndToUpperBound		
end


_Ext_SoggettiAnnoPersistentiIncre_Aggregate (AggregateModule)
inputs
  custom = _Ext_SoggettiAnnoPersistentiIncre_GenGapFromEndToUpperBound
parameters
  isInputSorted = true
  groupBy = [ PERSON_ID,Year,DateIncre ]
  functions = [ MAX(_GapFromPrevious),MIN(_GapFromLowerBoundToStart),MIN(_GapFromEndToUpperBound) ]
  results = [ {_MaxGapFromPrevious:int};{_MinGapFromLowerBoundToStart:int};{_MinGapFromEndToUpperBound:int} ]
end


_Ext__Ext_SoggettiAnnoPersistentiIncre_GenGapShortOrNone (ExtendDataModule)
inputs
	custom = _Ext_SoggettiAnnoPersistentiIncre_Aggregate
parameters
  attributes = [ {GapShortOrNone : int=0} ]
end


_Ext_SoggettiAnnoPersistentiIncre_GenGapShortOrNone (ApplyFunction)
inputs
	custom = _Ext__Ext_SoggettiAnnoPersistentiIncre_GenGapShortOrNone
parameters
	function = Id(1)
	result = GapShortOrNone	
		conditions = [ {_MaxGapFromPrevious<=90};{_MaxGapFromPrevious=MISSING} ] 	
	boolExpr = OR 
end


_Ext__Ext_SoggettiAnnoPersistentiIncre_GenPersistence (ExtendDataModule)
inputs
	custom = _Ext_SoggettiAnnoPersistentiIncre_GenGapShortOrNone
parameters
  attributes = [ {Pers_Incre : int=0} ]
end


_Ext_SoggettiAnnoPersistentiIncre_GenPersistence (ApplyFunction)
inputs
	custom = _Ext__Ext_SoggettiAnnoPersistentiIncre_GenPersistence
parameters
	function = Id(1)
	result = Pers_Incre	
		conditions = [ {GapShortOrNone=1};{_MinGapFromLowerBoundToStart<=90};{_MinGapFromEndToUpperBound<=90} ] 	
	boolExpr = AND 
end


_Ext_SoggettiAnnoPersistentiIncre_Apply (ApplyFunction)
inputs
	custom = _Ext_SoggettiAnnoPersistentiIncre_GenPersistence
parameters
	function = Id(MISSING)
	result = Pers_Incre	
		conditions = [ {Pers_Incre=0} ] 	
end

SoggettiAnnoPersistentiIncre (DropModule)
inputs
  custom = _Ext_SoggettiAnnoPersistentiIncre_Apply
parameters
  params = [ _MaxGapFromPrevious,_MinGapFromLowerBoundToStart,_MinGapFromEndToUpperBound ]
  
end

/* End macro RecordsInTimeInterval for SoggettiAnnoPersistentiIncre*/


// crea una riga per soggetto con persistenza Incre

/* Start macro ReshapeWide for SoggettiPersistentiIncre*/
/*inputName: SoggettiAnnoPersistentiIncre*/
/*outputName: SoggettiPersistentiIncre*/
/*byFields: PERSON_ID*/
/*ToReshape: Pers_Incre*/
/*VarValues: Year*/
/*TypeVarValues: int*/
/*Values: 2008 2009 2010 2011 2012 2013 2014*/
/*IsSortedbyFields: true*/

/* CAUTION!! The variables [PERSON_ID,Year] must be a primary key for SoggettiAnnoPersistentiIncre for the macro ReshapeWide to work properly. */

_Ext_SoggettiPersistentiIncre_Filter_Pers_Incre_2008 (FilterModule)
inputs
	custom = SoggettiAnnoPersistentiIncre
parameters
	conditions = [ {Year=2008} ]
	end

_Ext_SoggettiPersistentiIncre_Rename_Pers_Incre_2008 (RenameAttributesModule)
inputs
  custom = _Ext_SoggettiPersistentiIncre_Filter_Pers_Incre_2008
parameters
  inputAttributes = [Pers_Incre]
  outputAttributes = [Pers_Incre_2008]
end

_Ext_SoggettiPersistentiIncre_Keep_Pers_Incre_2008 (DropModule)
inputs
  custom = _Ext_SoggettiPersistentiIncre_Rename_Pers_Incre_2008
parameters
  params = [ PERSON_ID,Pers_Incre_2008 ]
   mode = keep 
end

_Ext_SoggettiPersistentiIncre_Filter_Pers_Incre_2009 (FilterModule)
inputs
	custom = SoggettiAnnoPersistentiIncre
parameters
	conditions = [ {Year=2009} ]
	end

_Ext_SoggettiPersistentiIncre_Rename_Pers_Incre_2009 (RenameAttributesModule)
inputs
  custom = _Ext_SoggettiPersistentiIncre_Filter_Pers_Incre_2009
parameters
  inputAttributes = [Pers_Incre]
  outputAttributes = [Pers_Incre_2009]
end

_Ext_SoggettiPersistentiIncre_Keep_Pers_Incre_2009 (DropModule)
inputs
  custom = _Ext_SoggettiPersistentiIncre_Rename_Pers_Incre_2009
parameters
  params = [ PERSON_ID,Pers_Incre_2009 ]
   mode = keep 
end

_Ext_SoggettiPersistentiIncre_Filter_Pers_Incre_2010 (FilterModule)
inputs
	custom = SoggettiAnnoPersistentiIncre
parameters
	conditions = [ {Year=2010} ]
	end

_Ext_SoggettiPersistentiIncre_Rename_Pers_Incre_2010 (RenameAttributesModule)
inputs
  custom = _Ext_SoggettiPersistentiIncre_Filter_Pers_Incre_2010
parameters
  inputAttributes = [Pers_Incre]
  outputAttributes = [Pers_Incre_2010]
end

_Ext_SoggettiPersistentiIncre_Keep_Pers_Incre_2010 (DropModule)
inputs
  custom = _Ext_SoggettiPersistentiIncre_Rename_Pers_Incre_2010
parameters
  params = [ PERSON_ID,Pers_Incre_2010 ]
   mode = keep 
end

_Ext_SoggettiPersistentiIncre_Filter_Pers_Incre_2011 (FilterModule)
inputs
	custom = SoggettiAnnoPersistentiIncre
parameters
	conditions = [ {Year=2011} ]
	end

_Ext_SoggettiPersistentiIncre_Rename_Pers_Incre_2011 (RenameAttributesModule)
inputs
  custom = _Ext_SoggettiPersistentiIncre_Filter_Pers_Incre_2011
parameters
  inputAttributes = [Pers_Incre]
  outputAttributes = [Pers_Incre_2011]
end

_Ext_SoggettiPersistentiIncre_Keep_Pers_Incre_2011 (DropModule)
inputs
  custom = _Ext_SoggettiPersistentiIncre_Rename_Pers_Incre_2011
parameters
  params = [ PERSON_ID,Pers_Incre_2011 ]
   mode = keep 
end

_Ext_SoggettiPersistentiIncre_Filter_Pers_Incre_2012 (FilterModule)
inputs
	custom = SoggettiAnnoPersistentiIncre
parameters
	conditions = [ {Year=2012} ]
	end

_Ext_SoggettiPersistentiIncre_Rename_Pers_Incre_2012 (RenameAttributesModule)
inputs
  custom = _Ext_SoggettiPersistentiIncre_Filter_Pers_Incre_2012
parameters
  inputAttributes = [Pers_Incre]
  outputAttributes = [Pers_Incre_2012]
end

_Ext_SoggettiPersistentiIncre_Keep_Pers_Incre_2012 (DropModule)
inputs
  custom = _Ext_SoggettiPersistentiIncre_Rename_Pers_Incre_2012
parameters
  params = [ PERSON_ID,Pers_Incre_2012 ]
   mode = keep 
end

_Ext_SoggettiPersistentiIncre_Filter_Pers_Incre_2013 (FilterModule)
inputs
	custom = SoggettiAnnoPersistentiIncre
parameters
	conditions = [ {Year=2013} ]
	end

_Ext_SoggettiPersistentiIncre_Rename_Pers_Incre_2013 (RenameAttributesModule)
inputs
  custom = _Ext_SoggettiPersistentiIncre_Filter_Pers_Incre_2013
parameters
  inputAttributes = [Pers_Incre]
  outputAttributes = [Pers_Incre_2013]
end

_Ext_SoggettiPersistentiIncre_Keep_Pers_Incre_2013 (DropModule)
inputs
  custom = _Ext_SoggettiPersistentiIncre_Rename_Pers_Incre_2013
parameters
  params = [ PERSON_ID,Pers_Incre_2013 ]
   mode = keep 
end

_Ext_SoggettiPersistentiIncre_Filter_Pers_Incre_2014 (FilterModule)
inputs
	custom = SoggettiAnnoPersistentiIncre
parameters
	conditions = [ {Year=2014} ]
	end

_Ext_SoggettiPersistentiIncre_Rename_Pers_Incre_2014 (RenameAttributesModule)
inputs
  custom = _Ext_SoggettiPersistentiIncre_Filter_Pers_Incre_2014
parameters
  inputAttributes = [Pers_Incre]
  outputAttributes = [Pers_Incre_2014]
end

_Ext_SoggettiPersistentiIncre_Keep_Pers_Incre_2014 (DropModule)
inputs
  custom = _Ext_SoggettiPersistentiIncre_Rename_Pers_Incre_2014
parameters
  params = [ PERSON_ID,Pers_Incre_2014 ]
   mode = keep 
end

_Ext_SoggettiPersistentiIncre_ExtendData_Aux (ExtendDataModule)
inputs
	custom = SoggettiAnnoPersistentiIncre
parameters
  attributes = [ {_Aux: int=1} ]
end

_Ext_SoggettiPersistentiIncre_unique_byFields (AggregateModule)
inputs
  custom = _Ext_SoggettiPersistentiIncre_ExtendData_Aux
parameters
  isInputSorted = true
  groupBy = [ PERSON_ID ]
  functions = [ SUM(_Aux) ]
  results = [ {_Freq:int} ]
end

_Ext_SoggettiPersistentiIncre_Drop_Aux_Var (DropModule)
inputs
  custom = _Ext_SoggettiPersistentiIncre_unique_byFields
parameters
  params = [ _Freq ]
  
end


  _AUX_SoggettiPersistentiIncre_0 (MergeModule)
  inputs    
      custom = _Ext_SoggettiPersistentiIncre_Drop_Aux_Var
       custom = _Ext_SoggettiPersistentiIncre_Keep_Pers_Incre_2008
  parameters
   primaryKey = [ PERSON_ID ]
   fieldNames = [ PERSON_ID ]
  end

  _AUX_SoggettiPersistentiIncre_1 (MergeModule)
  inputs    
      custom = _AUX_SoggettiPersistentiIncre_0
       custom = _Ext_SoggettiPersistentiIncre_Keep_Pers_Incre_2009
  parameters
   primaryKey = [ PERSON_ID ]
   fieldNames = [ PERSON_ID ]
  end

  _AUX_SoggettiPersistentiIncre_2 (MergeModule)
  inputs    
      custom = _AUX_SoggettiPersistentiIncre_1
       custom = _Ext_SoggettiPersistentiIncre_Keep_Pers_Incre_2010
  parameters
   primaryKey = [ PERSON_ID ]
   fieldNames = [ PERSON_ID ]
  end

  _AUX_SoggettiPersistentiIncre_3 (MergeModule)
  inputs    
      custom = _AUX_SoggettiPersistentiIncre_2
       custom = _Ext_SoggettiPersistentiIncre_Keep_Pers_Incre_2011
  parameters
   primaryKey = [ PERSON_ID ]
   fieldNames = [ PERSON_ID ]
  end

  _AUX_SoggettiPersistentiIncre_4 (MergeModule)
  inputs    
      custom = _AUX_SoggettiPersistentiIncre_3
       custom = _Ext_SoggettiPersistentiIncre_Keep_Pers_Incre_2012
  parameters
   primaryKey = [ PERSON_ID ]
   fieldNames = [ PERSON_ID ]
  end

  _AUX_SoggettiPersistentiIncre_5 (MergeModule)
  inputs    
      custom = _AUX_SoggettiPersistentiIncre_4
       custom = _Ext_SoggettiPersistentiIncre_Keep_Pers_Incre_2013
  parameters
   primaryKey = [ PERSON_ID ]
   fieldNames = [ PERSON_ID ]
  end

  SoggettiPersistentiIncre (MergeModule)
  inputs    
      custom = _AUX_SoggettiPersistentiIncre_5
       custom = _Ext_SoggettiPersistentiIncre_Keep_Pers_Incre_2014
  parameters
   primaryKey = [ PERSON_ID ]
   fieldNames = [ PERSON_ID ]
  end


/* End macro ReshapeWide for SoggettiPersistentiIncre*/


// 
INCRE_11_SoggettiPersistentiIncre (FileOutputModule)
inputs
	custom = SoggettiPersistentiIncre
parameters
	checksum = none
	compression = none
end

// crea una riga per soggetto con sequenza e sufficiente lunghezza del follow up

/* Start macro ReshapeWide for SoggettiInPersistenza*/
/*inputName: SeqPrimaPrescrizioneIncre*/
/*outputName: SoggettiInPersistenza*/
/*byFields: PERSON_ID*/
/*ToReshape: Seq InPersistenza*/
/*VarValues: Year*/
/*TypeVarValues: int*/
/*Values: 2008 2009 2010 2011 2012 2013 2014*/
/*IsSortedbyFields: true*/

/* CAUTION!! The variables [PERSON_ID,Year] must be a primary key for SeqPrimaPrescrizioneIncre for the macro ReshapeWide to work properly. */

_Ext_SoggettiInPersistenza_Filter_Seq_2008 (FilterModule)
inputs
	custom = SeqPrimaPrescrizioneIncre
parameters
	conditions = [ {Year=2008} ]
	end

_Ext_SoggettiInPersistenza_Rename_Seq_2008 (RenameAttributesModule)
inputs
  custom = _Ext_SoggettiInPersistenza_Filter_Seq_2008
parameters
  inputAttributes = [Seq]
  outputAttributes = [Seq_2008]
end

_Ext_SoggettiInPersistenza_Keep_Seq_2008 (DropModule)
inputs
  custom = _Ext_SoggettiInPersistenza_Rename_Seq_2008
parameters
  params = [ PERSON_ID,Seq_2008 ]
   mode = keep 
end

_Ext_SoggettiInPersistenza_Filter_Seq_2009 (FilterModule)
inputs
	custom = SeqPrimaPrescrizioneIncre
parameters
	conditions = [ {Year=2009} ]
	end

_Ext_SoggettiInPersistenza_Rename_Seq_2009 (RenameAttributesModule)
inputs
  custom = _Ext_SoggettiInPersistenza_Filter_Seq_2009
parameters
  inputAttributes = [Seq]
  outputAttributes = [Seq_2009]
end

_Ext_SoggettiInPersistenza_Keep_Seq_2009 (DropModule)
inputs
  custom = _Ext_SoggettiInPersistenza_Rename_Seq_2009
parameters
  params = [ PERSON_ID,Seq_2009 ]
   mode = keep 
end

_Ext_SoggettiInPersistenza_Filter_Seq_2010 (FilterModule)
inputs
	custom = SeqPrimaPrescrizioneIncre
parameters
	conditions = [ {Year=2010} ]
	end

_Ext_SoggettiInPersistenza_Rename_Seq_2010 (RenameAttributesModule)
inputs
  custom = _Ext_SoggettiInPersistenza_Filter_Seq_2010
parameters
  inputAttributes = [Seq]
  outputAttributes = [Seq_2010]
end

_Ext_SoggettiInPersistenza_Keep_Seq_2010 (DropModule)
inputs
  custom = _Ext_SoggettiInPersistenza_Rename_Seq_2010
parameters
  params = [ PERSON_ID,Seq_2010 ]
   mode = keep 
end

_Ext_SoggettiInPersistenza_Filter_Seq_2011 (FilterModule)
inputs
	custom = SeqPrimaPrescrizioneIncre
parameters
	conditions = [ {Year=2011} ]
	end

_Ext_SoggettiInPersistenza_Rename_Seq_2011 (RenameAttributesModule)
inputs
  custom = _Ext_SoggettiInPersistenza_Filter_Seq_2011
parameters
  inputAttributes = [Seq]
  outputAttributes = [Seq_2011]
end

_Ext_SoggettiInPersistenza_Keep_Seq_2011 (DropModule)
inputs
  custom = _Ext_SoggettiInPersistenza_Rename_Seq_2011
parameters
  params = [ PERSON_ID,Seq_2011 ]
   mode = keep 
end

_Ext_SoggettiInPersistenza_Filter_Seq_2012 (FilterModule)
inputs
	custom = SeqPrimaPrescrizioneIncre
parameters
	conditions = [ {Year=2012} ]
	end

_Ext_SoggettiInPersistenza_Rename_Seq_2012 (RenameAttributesModule)
inputs
  custom = _Ext_SoggettiInPersistenza_Filter_Seq_2012
parameters
  inputAttributes = [Seq]
  outputAttributes = [Seq_2012]
end

_Ext_SoggettiInPersistenza_Keep_Seq_2012 (DropModule)
inputs
  custom = _Ext_SoggettiInPersistenza_Rename_Seq_2012
parameters
  params = [ PERSON_ID,Seq_2012 ]
   mode = keep 
end

_Ext_SoggettiInPersistenza_Filter_Seq_2013 (FilterModule)
inputs
	custom = SeqPrimaPrescrizioneIncre
parameters
	conditions = [ {Year=2013} ]
	end

_Ext_SoggettiInPersistenza_Rename_Seq_2013 (RenameAttributesModule)
inputs
  custom = _Ext_SoggettiInPersistenza_Filter_Seq_2013
parameters
  inputAttributes = [Seq]
  outputAttributes = [Seq_2013]
end

_Ext_SoggettiInPersistenza_Keep_Seq_2013 (DropModule)
inputs
  custom = _Ext_SoggettiInPersistenza_Rename_Seq_2013
parameters
  params = [ PERSON_ID,Seq_2013 ]
   mode = keep 
end

_Ext_SoggettiInPersistenza_Filter_Seq_2014 (FilterModule)
inputs
	custom = SeqPrimaPrescrizioneIncre
parameters
	conditions = [ {Year=2014} ]
	end

_Ext_SoggettiInPersistenza_Rename_Seq_2014 (RenameAttributesModule)
inputs
  custom = _Ext_SoggettiInPersistenza_Filter_Seq_2014
parameters
  inputAttributes = [Seq]
  outputAttributes = [Seq_2014]
end

_Ext_SoggettiInPersistenza_Keep_Seq_2014 (DropModule)
inputs
  custom = _Ext_SoggettiInPersistenza_Rename_Seq_2014
parameters
  params = [ PERSON_ID,Seq_2014 ]
   mode = keep 
end

_Ext_SoggettiInPersistenza_Filter_InPersistenza_2008 (FilterModule)
inputs
	custom = SeqPrimaPrescrizioneIncre
parameters
	conditions = [ {Year=2008} ]
	end

_Ext_SoggettiInPersistenza_Rename_InPersistenza_2008 (RenameAttributesModule)
inputs
  custom = _Ext_SoggettiInPersistenza_Filter_InPersistenza_2008
parameters
  inputAttributes = [InPersistenza]
  outputAttributes = [InPersistenza_2008]
end

_Ext_SoggettiInPersistenza_Keep_InPersistenza_2008 (DropModule)
inputs
  custom = _Ext_SoggettiInPersistenza_Rename_InPersistenza_2008
parameters
  params = [ PERSON_ID,InPersistenza_2008 ]
   mode = keep 
end

_Ext_SoggettiInPersistenza_Filter_InPersistenza_2009 (FilterModule)
inputs
	custom = SeqPrimaPrescrizioneIncre
parameters
	conditions = [ {Year=2009} ]
	end

_Ext_SoggettiInPersistenza_Rename_InPersistenza_2009 (RenameAttributesModule)
inputs
  custom = _Ext_SoggettiInPersistenza_Filter_InPersistenza_2009
parameters
  inputAttributes = [InPersistenza]
  outputAttributes = [InPersistenza_2009]
end

_Ext_SoggettiInPersistenza_Keep_InPersistenza_2009 (DropModule)
inputs
  custom = _Ext_SoggettiInPersistenza_Rename_InPersistenza_2009
parameters
  params = [ PERSON_ID,InPersistenza_2009 ]
   mode = keep 
end

_Ext_SoggettiInPersistenza_Filter_InPersistenza_2010 (FilterModule)
inputs
	custom = SeqPrimaPrescrizioneIncre
parameters
	conditions = [ {Year=2010} ]
	end

_Ext_SoggettiInPersistenza_Rename_InPersistenza_2010 (RenameAttributesModule)
inputs
  custom = _Ext_SoggettiInPersistenza_Filter_InPersistenza_2010
parameters
  inputAttributes = [InPersistenza]
  outputAttributes = [InPersistenza_2010]
end

_Ext_SoggettiInPersistenza_Keep_InPersistenza_2010 (DropModule)
inputs
  custom = _Ext_SoggettiInPersistenza_Rename_InPersistenza_2010
parameters
  params = [ PERSON_ID,InPersistenza_2010 ]
   mode = keep 
end

_Ext_SoggettiInPersistenza_Filter_InPersistenza_2011 (FilterModule)
inputs
	custom = SeqPrimaPrescrizioneIncre
parameters
	conditions = [ {Year=2011} ]
	end

_Ext_SoggettiInPersistenza_Rename_InPersistenza_2011 (RenameAttributesModule)
inputs
  custom = _Ext_SoggettiInPersistenza_Filter_InPersistenza_2011
parameters
  inputAttributes = [InPersistenza]
  outputAttributes = [InPersistenza_2011]
end

_Ext_SoggettiInPersistenza_Keep_InPersistenza_2011 (DropModule)
inputs
  custom = _Ext_SoggettiInPersistenza_Rename_InPersistenza_2011
parameters
  params = [ PERSON_ID,InPersistenza_2011 ]
   mode = keep 
end

_Ext_SoggettiInPersistenza_Filter_InPersistenza_2012 (FilterModule)
inputs
	custom = SeqPrimaPrescrizioneIncre
parameters
	conditions = [ {Year=2012} ]
	end

_Ext_SoggettiInPersistenza_Rename_InPersistenza_2012 (RenameAttributesModule)
inputs
  custom = _Ext_SoggettiInPersistenza_Filter_InPersistenza_2012
parameters
  inputAttributes = [InPersistenza]
  outputAttributes = [InPersistenza_2012]
end

_Ext_SoggettiInPersistenza_Keep_InPersistenza_2012 (DropModule)
inputs
  custom = _Ext_SoggettiInPersistenza_Rename_InPersistenza_2012
parameters
  params = [ PERSON_ID,InPersistenza_2012 ]
   mode = keep 
end

_Ext_SoggettiInPersistenza_Filter_InPersistenza_2013 (FilterModule)
inputs
	custom = SeqPrimaPrescrizioneIncre
parameters
	conditions = [ {Year=2013} ]
	end

_Ext_SoggettiInPersistenza_Rename_InPersistenza_2013 (RenameAttributesModule)
inputs
  custom = _Ext_SoggettiInPersistenza_Filter_InPersistenza_2013
parameters
  inputAttributes = [InPersistenza]
  outputAttributes = [InPersistenza_2013]
end

_Ext_SoggettiInPersistenza_Keep_InPersistenza_2013 (DropModule)
inputs
  custom = _Ext_SoggettiInPersistenza_Rename_InPersistenza_2013
parameters
  params = [ PERSON_ID,InPersistenza_2013 ]
   mode = keep 
end

_Ext_SoggettiInPersistenza_Filter_InPersistenza_2014 (FilterModule)
inputs
	custom = SeqPrimaPrescrizioneIncre
parameters
	conditions = [ {Year=2014} ]
	end

_Ext_SoggettiInPersistenza_Rename_InPersistenza_2014 (RenameAttributesModule)
inputs
  custom = _Ext_SoggettiInPersistenza_Filter_InPersistenza_2014
parameters
  inputAttributes = [InPersistenza]
  outputAttributes = [InPersistenza_2014]
end

_Ext_SoggettiInPersistenza_Keep_InPersistenza_2014 (DropModule)
inputs
  custom = _Ext_SoggettiInPersistenza_Rename_InPersistenza_2014
parameters
  params = [ PERSON_ID,InPersistenza_2014 ]
   mode = keep 
end

_Ext_SoggettiInPersistenza_ExtendData_Aux (ExtendDataModule)
inputs
	custom = SeqPrimaPrescrizioneIncre
parameters
  attributes = [ {_Aux: int=1} ]
end

_Ext_SoggettiInPersistenza_unique_byFields (AggregateModule)
inputs
  custom = _Ext_SoggettiInPersistenza_ExtendData_Aux
parameters
  isInputSorted = true
  groupBy = [ PERSON_ID ]
  functions = [ SUM(_Aux) ]
  results = [ {_Freq:int} ]
end

_Ext_SoggettiInPersistenza_Drop_Aux_Var (DropModule)
inputs
  custom = _Ext_SoggettiInPersistenza_unique_byFields
parameters
  params = [ _Freq ]
  
end


  _AUX_SoggettiInPersistenza_0 (MergeModule)
  inputs    
      custom = _Ext_SoggettiInPersistenza_Drop_Aux_Var
       custom = _Ext_SoggettiInPersistenza_Keep_Seq_2008
  parameters
   primaryKey = [ PERSON_ID ]
   fieldNames = [ PERSON_ID ]
  end

  _AUX_SoggettiInPersistenza_1 (MergeModule)
  inputs    
      custom = _AUX_SoggettiInPersistenza_0
       custom = _Ext_SoggettiInPersistenza_Keep_Seq_2009
  parameters
   primaryKey = [ PERSON_ID ]
   fieldNames = [ PERSON_ID ]
  end

  _AUX_SoggettiInPersistenza_2 (MergeModule)
  inputs    
      custom = _AUX_SoggettiInPersistenza_1
       custom = _Ext_SoggettiInPersistenza_Keep_Seq_2010
  parameters
   primaryKey = [ PERSON_ID ]
   fieldNames = [ PERSON_ID ]
  end

  _AUX_SoggettiInPersistenza_3 (MergeModule)
  inputs    
      custom = _AUX_SoggettiInPersistenza_2
       custom = _Ext_SoggettiInPersistenza_Keep_Seq_2011
  parameters
   primaryKey = [ PERSON_ID ]
   fieldNames = [ PERSON_ID ]
  end

  _AUX_SoggettiInPersistenza_4 (MergeModule)
  inputs    
      custom = _AUX_SoggettiInPersistenza_3
       custom = _Ext_SoggettiInPersistenza_Keep_Seq_2012
  parameters
   primaryKey = [ PERSON_ID ]
   fieldNames = [ PERSON_ID ]
  end

  _AUX_SoggettiInPersistenza_5 (MergeModule)
  inputs    
      custom = _AUX_SoggettiInPersistenza_4
       custom = _Ext_SoggettiInPersistenza_Keep_Seq_2013
  parameters
   primaryKey = [ PERSON_ID ]
   fieldNames = [ PERSON_ID ]
  end

  _AUX_SoggettiInPersistenza_6 (MergeModule)
  inputs    
      custom = _AUX_SoggettiInPersistenza_5
       custom = _Ext_SoggettiInPersistenza_Keep_Seq_2014
  parameters
   primaryKey = [ PERSON_ID ]
   fieldNames = [ PERSON_ID ]
  end

  _AUX_SoggettiInPersistenza_7 (MergeModule)
  inputs    
      custom = _AUX_SoggettiInPersistenza_6
       custom = _Ext_SoggettiInPersistenza_Keep_InPersistenza_2008
  parameters
   primaryKey = [ PERSON_ID ]
   fieldNames = [ PERSON_ID ]
  end

  _AUX_SoggettiInPersistenza_8 (MergeModule)
  inputs    
      custom = _AUX_SoggettiInPersistenza_7
       custom = _Ext_SoggettiInPersistenza_Keep_InPersistenza_2009
  parameters
   primaryKey = [ PERSON_ID ]
   fieldNames = [ PERSON_ID ]
  end

  _AUX_SoggettiInPersistenza_9 (MergeModule)
  inputs    
      custom = _AUX_SoggettiInPersistenza_8
       custom = _Ext_SoggettiInPersistenza_Keep_InPersistenza_2010
  parameters
   primaryKey = [ PERSON_ID ]
   fieldNames = [ PERSON_ID ]
  end

  _AUX_SoggettiInPersistenza_10 (MergeModule)
  inputs    
      custom = _AUX_SoggettiInPersistenza_9
       custom = _Ext_SoggettiInPersistenza_Keep_InPersistenza_2011
  parameters
   primaryKey = [ PERSON_ID ]
   fieldNames = [ PERSON_ID ]
  end

  _AUX_SoggettiInPersistenza_11 (MergeModule)
  inputs    
      custom = _AUX_SoggettiInPersistenza_10
       custom = _Ext_SoggettiInPersistenza_Keep_InPersistenza_2012
  parameters
   primaryKey = [ PERSON_ID ]
   fieldNames = [ PERSON_ID ]
  end

  _AUX_SoggettiInPersistenza_12 (MergeModule)
  inputs    
      custom = _AUX_SoggettiInPersistenza_11
       custom = _Ext_SoggettiInPersistenza_Keep_InPersistenza_2013
  parameters
   primaryKey = [ PERSON_ID ]
   fieldNames = [ PERSON_ID ]
  end

  SoggettiInPersistenza (MergeModule)
  inputs    
      custom = _AUX_SoggettiInPersistenza_12
       custom = _Ext_SoggettiInPersistenza_Keep_InPersistenza_2014
  parameters
   primaryKey = [ PERSON_ID ]
   fieldNames = [ PERSON_ID ]
  end


/* End macro ReshapeWide for SoggettiInPersistenza*/


// aggancia recod antidiabetici

/* Start macro RecordsInTimeInterval for SoggettiConRecordAntiDiab*/
/*inputName_1: SeqPrimaPrescrizioneIncre*/
/*inputName_2: FinalDrugs*/
/*outputName: SoggettiConRecordAntiDiab*/
/*PersonID: PERSON_ID*/
/*ReferenceDate: DateIncre*/
/*LowerBound: -1*/
/*UpperBound: 365*/
/*DateLongitudinalDataset: DRUG_DISPENSING_DATE*/
/*DateEndLongitudinalDataset: */
/*Classif: ClassAntiDiab*/
/*TypeClassif: string*/
/*Values: AnaGLP1 IniDDP4 Biguani Insuli HypoCombFix IniAlpha Meglitini Sulfonylu Thiazolid*/
/*Clean: false*/


_Ext_SoggettiConRecordAntiDiab_Filter (FilterModule)
inputs
	custom = FinalDrugs
parameters
	conditions = [ {ClassAntiDiab="AnaGLP1"};{ClassAntiDiab="IniDDP4"};{ClassAntiDiab="Biguani"};{ClassAntiDiab="Insuli"};{ClassAntiDiab="HypoCombFix"};{ClassAntiDiab="IniAlpha"};{ClassAntiDiab="Meglitini"};{ClassAntiDiab="Sulfonylu"};{ClassAntiDiab="Thiazolid"} ]
		boolExpr = OR
	end

_Ext_SoggettiConRecordAntiDiab_Sorted_2 (SortModule)
inputs
  custom = _Ext_SoggettiConRecordAntiDiab_Filter
parameters
  fieldNames = [ PERSON_ID ]
end

_Ext_SoggettiConRecordAntiDiab_FilterEmptyDates1 (FilterModule)
inputs
	custom = SeqPrimaPrescrizioneIncre
parameters
	conditions = [ {DateIncre!=MISSING} ]
	end

_Ext_SoggettiConRecordAntiDiab_FilterEmptyDates2 (FilterModule)
inputs
	custom = _Ext_SoggettiConRecordAntiDiab_Sorted_2
parameters
	conditions = [ {DRUG_DISPENSING_DATE!=MISSING} ]
		boolExpr = AND
	end

SoggettiConRecordAntiDiab (ProductModule)
inputs
  custom = _Ext_SoggettiConRecordAntiDiab_FilterEmptyDates1
  custom = _Ext_SoggettiConRecordAntiDiab_FilterEmptyDates2
parameters
   IDfield =  PERSON_ID 
   functions = [ elapsedTimeInRange(_Ext_SoggettiConRecordAntiDiab_FilterEmptyDates1.DateIncre,_Ext_SoggettiConRecordAntiDiab_FilterEmptyDates2.DRUG_DISPENSING_DATE,1,50000),elapsedTimeInRange(_Ext_SoggettiConRecordAntiDiab_FilterEmptyDates2.DRUG_DISPENSING_DATE,_Ext_SoggettiConRecordAntiDiab_FilterEmptyDates1.DateIncre,-365,50000)]
   boolExpr = AND 
end

/* End macro RecordsInTimeInterval for SoggettiConRecordAntiDiab*/


// 
SortedSoggettiConRecordAntiDiab (SortModule)
inputs
  custom = SoggettiConRecordAntiDiab
parameters
  fieldNames = [ PERSON_ID,Year,ClassAntiDiab ]
end

// conta num record
SoggettiConAntiDiabAgg (AggregateModule)
inputs
  custom = SortedSoggettiConRecordAntiDiab
parameters
  isInputSorted = true
  groupBy = [ PERSON_ID,Year,ClassAntiDiab ]
  functions = [ COUNT(DRUG_DISPENSING_DATE) ]
  results = [ {Num:int} ]
end

// genera presenza binaria
SoggettiConAntiDiabLongBin (ExtendDataModule)
inputs
	custom = SoggettiConAntiDiabAgg
parameters
  attributes = [ {FUp:int=1} ]
end

// crea una riga di anti diabetici per soggetto/anno

/* Start macro ReshapeWide for SoggettiAnnoConAntiDiab*/
/*inputName: SoggettiConAntiDiabLongBin*/
/*outputName: SoggettiAnnoConAntiDiab*/
/*byFields: PERSON_ID,Year*/
/*ToReshape: FUp*/
/*VarValues: ClassAntiDiab*/
/*TypeVarValues: string*/
/*Values: AnaGLP1 IniDDP4 Biguani Insuli HypoCombFix IniAlpha Meglitini Sulfonylu Thiazolid*/
/*IsSortedbyFields: true*/

/* CAUTION!! The variables [PERSON_ID,Year,ClassAntiDiab] must be a primary key for SoggettiConAntiDiabLongBin for the macro ReshapeWide to work properly. */

_Ext_SoggettiAnnoConAntiDiab_Filter_FUp_AnaGLP1 (FilterModule)
inputs
	custom = SoggettiConAntiDiabLongBin
parameters
	conditions = [ {ClassAntiDiab="AnaGLP1"} ]
	end

_Ext_SoggettiAnnoConAntiDiab_Rename_FUp_AnaGLP1 (RenameAttributesModule)
inputs
  custom = _Ext_SoggettiAnnoConAntiDiab_Filter_FUp_AnaGLP1
parameters
  inputAttributes = [FUp]
  outputAttributes = [FUp_AnaGLP1]
end

_Ext_SoggettiAnnoConAntiDiab_Keep_FUp_AnaGLP1 (DropModule)
inputs
  custom = _Ext_SoggettiAnnoConAntiDiab_Rename_FUp_AnaGLP1
parameters
  params = [ PERSON_ID,Year,FUp_AnaGLP1 ]
   mode = keep 
end

_Ext_SoggettiAnnoConAntiDiab_Filter_FUp_IniDDP4 (FilterModule)
inputs
	custom = SoggettiConAntiDiabLongBin
parameters
	conditions = [ {ClassAntiDiab="IniDDP4"} ]
	end

_Ext_SoggettiAnnoConAntiDiab_Rename_FUp_IniDDP4 (RenameAttributesModule)
inputs
  custom = _Ext_SoggettiAnnoConAntiDiab_Filter_FUp_IniDDP4
parameters
  inputAttributes = [FUp]
  outputAttributes = [FUp_IniDDP4]
end

_Ext_SoggettiAnnoConAntiDiab_Keep_FUp_IniDDP4 (DropModule)
inputs
  custom = _Ext_SoggettiAnnoConAntiDiab_Rename_FUp_IniDDP4
parameters
  params = [ PERSON_ID,Year,FUp_IniDDP4 ]
   mode = keep 
end

_Ext_SoggettiAnnoConAntiDiab_Filter_FUp_Biguani (FilterModule)
inputs
	custom = SoggettiConAntiDiabLongBin
parameters
	conditions = [ {ClassAntiDiab="Biguani"} ]
	end

_Ext_SoggettiAnnoConAntiDiab_Rename_FUp_Biguani (RenameAttributesModule)
inputs
  custom = _Ext_SoggettiAnnoConAntiDiab_Filter_FUp_Biguani
parameters
  inputAttributes = [FUp]
  outputAttributes = [FUp_Biguani]
end

_Ext_SoggettiAnnoConAntiDiab_Keep_FUp_Biguani (DropModule)
inputs
  custom = _Ext_SoggettiAnnoConAntiDiab_Rename_FUp_Biguani
parameters
  params = [ PERSON_ID,Year,FUp_Biguani ]
   mode = keep 
end

_Ext_SoggettiAnnoConAntiDiab_Filter_FUp_Insuli (FilterModule)
inputs
	custom = SoggettiConAntiDiabLongBin
parameters
	conditions = [ {ClassAntiDiab="Insuli"} ]
	end

_Ext_SoggettiAnnoConAntiDiab_Rename_FUp_Insuli (RenameAttributesModule)
inputs
  custom = _Ext_SoggettiAnnoConAntiDiab_Filter_FUp_Insuli
parameters
  inputAttributes = [FUp]
  outputAttributes = [FUp_Insuli]
end

_Ext_SoggettiAnnoConAntiDiab_Keep_FUp_Insuli (DropModule)
inputs
  custom = _Ext_SoggettiAnnoConAntiDiab_Rename_FUp_Insuli
parameters
  params = [ PERSON_ID,Year,FUp_Insuli ]
   mode = keep 
end

_Ext_SoggettiAnnoConAntiDiab_Filter_FUp_HypoCombFix (FilterModule)
inputs
	custom = SoggettiConAntiDiabLongBin
parameters
	conditions = [ {ClassAntiDiab="HypoCombFix"} ]
	end

_Ext_SoggettiAnnoConAntiDiab_Rename_FUp_HypoCombFix (RenameAttributesModule)
inputs
  custom = _Ext_SoggettiAnnoConAntiDiab_Filter_FUp_HypoCombFix
parameters
  inputAttributes = [FUp]
  outputAttributes = [FUp_HypoCombFix]
end

_Ext_SoggettiAnnoConAntiDiab_Keep_FUp_HypoCombFix (DropModule)
inputs
  custom = _Ext_SoggettiAnnoConAntiDiab_Rename_FUp_HypoCombFix
parameters
  params = [ PERSON_ID,Year,FUp_HypoCombFix ]
   mode = keep 
end

_Ext_SoggettiAnnoConAntiDiab_Filter_FUp_IniAlpha (FilterModule)
inputs
	custom = SoggettiConAntiDiabLongBin
parameters
	conditions = [ {ClassAntiDiab="IniAlpha"} ]
	end

_Ext_SoggettiAnnoConAntiDiab_Rename_FUp_IniAlpha (RenameAttributesModule)
inputs
  custom = _Ext_SoggettiAnnoConAntiDiab_Filter_FUp_IniAlpha
parameters
  inputAttributes = [FUp]
  outputAttributes = [FUp_IniAlpha]
end

_Ext_SoggettiAnnoConAntiDiab_Keep_FUp_IniAlpha (DropModule)
inputs
  custom = _Ext_SoggettiAnnoConAntiDiab_Rename_FUp_IniAlpha
parameters
  params = [ PERSON_ID,Year,FUp_IniAlpha ]
   mode = keep 
end

_Ext_SoggettiAnnoConAntiDiab_Filter_FUp_Meglitini (FilterModule)
inputs
	custom = SoggettiConAntiDiabLongBin
parameters
	conditions = [ {ClassAntiDiab="Meglitini"} ]
	end

_Ext_SoggettiAnnoConAntiDiab_Rename_FUp_Meglitini (RenameAttributesModule)
inputs
  custom = _Ext_SoggettiAnnoConAntiDiab_Filter_FUp_Meglitini
parameters
  inputAttributes = [FUp]
  outputAttributes = [FUp_Meglitini]
end

_Ext_SoggettiAnnoConAntiDiab_Keep_FUp_Meglitini (DropModule)
inputs
  custom = _Ext_SoggettiAnnoConAntiDiab_Rename_FUp_Meglitini
parameters
  params = [ PERSON_ID,Year,FUp_Meglitini ]
   mode = keep 
end

_Ext_SoggettiAnnoConAntiDiab_Filter_FUp_Sulfonylu (FilterModule)
inputs
	custom = SoggettiConAntiDiabLongBin
parameters
	conditions = [ {ClassAntiDiab="Sulfonylu"} ]
	end

_Ext_SoggettiAnnoConAntiDiab_Rename_FUp_Sulfonylu (RenameAttributesModule)
inputs
  custom = _Ext_SoggettiAnnoConAntiDiab_Filter_FUp_Sulfonylu
parameters
  inputAttributes = [FUp]
  outputAttributes = [FUp_Sulfonylu]
end

_Ext_SoggettiAnnoConAntiDiab_Keep_FUp_Sulfonylu (DropModule)
inputs
  custom = _Ext_SoggettiAnnoConAntiDiab_Rename_FUp_Sulfonylu
parameters
  params = [ PERSON_ID,Year,FUp_Sulfonylu ]
   mode = keep 
end

_Ext_SoggettiAnnoConAntiDiab_Filter_FUp_Thiazolid (FilterModule)
inputs
	custom = SoggettiConAntiDiabLongBin
parameters
	conditions = [ {ClassAntiDiab="Thiazolid"} ]
	end

_Ext_SoggettiAnnoConAntiDiab_Rename_FUp_Thiazolid (RenameAttributesModule)
inputs
  custom = _Ext_SoggettiAnnoConAntiDiab_Filter_FUp_Thiazolid
parameters
  inputAttributes = [FUp]
  outputAttributes = [FUp_Thiazolid]
end

_Ext_SoggettiAnnoConAntiDiab_Keep_FUp_Thiazolid (DropModule)
inputs
  custom = _Ext_SoggettiAnnoConAntiDiab_Rename_FUp_Thiazolid
parameters
  params = [ PERSON_ID,Year,FUp_Thiazolid ]
   mode = keep 
end

_Ext_SoggettiAnnoConAntiDiab_ExtendData_Aux (ExtendDataModule)
inputs
	custom = SoggettiConAntiDiabLongBin
parameters
  attributes = [ {_Aux: int=1} ]
end

_Ext_SoggettiAnnoConAntiDiab_unique_byFields (AggregateModule)
inputs
  custom = _Ext_SoggettiAnnoConAntiDiab_ExtendData_Aux
parameters
  isInputSorted = true
  groupBy = [ PERSON_ID,Year ]
  functions = [ SUM(_Aux) ]
  results = [ {_Freq:int} ]
end

_Ext_SoggettiAnnoConAntiDiab_Drop_Aux_Var (DropModule)
inputs
  custom = _Ext_SoggettiAnnoConAntiDiab_unique_byFields
parameters
  params = [ _Freq ]
  
end


  _AUX_SoggettiAnnoConAntiDiab_0 (MergeModule)
  inputs    
      custom = _Ext_SoggettiAnnoConAntiDiab_Drop_Aux_Var
       custom = _Ext_SoggettiAnnoConAntiDiab_Keep_FUp_AnaGLP1
  parameters
   primaryKey = [ PERSON_ID,Year ]
   fieldNames = [ PERSON_ID,Year ]
  end

  _AUX_SoggettiAnnoConAntiDiab_1 (MergeModule)
  inputs    
      custom = _AUX_SoggettiAnnoConAntiDiab_0
       custom = _Ext_SoggettiAnnoConAntiDiab_Keep_FUp_IniDDP4
  parameters
   primaryKey = [ PERSON_ID,Year ]
   fieldNames = [ PERSON_ID,Year ]
  end

  _AUX_SoggettiAnnoConAntiDiab_2 (MergeModule)
  inputs    
      custom = _AUX_SoggettiAnnoConAntiDiab_1
       custom = _Ext_SoggettiAnnoConAntiDiab_Keep_FUp_Biguani
  parameters
   primaryKey = [ PERSON_ID,Year ]
   fieldNames = [ PERSON_ID,Year ]
  end

  _AUX_SoggettiAnnoConAntiDiab_3 (MergeModule)
  inputs    
      custom = _AUX_SoggettiAnnoConAntiDiab_2
       custom = _Ext_SoggettiAnnoConAntiDiab_Keep_FUp_Insuli
  parameters
   primaryKey = [ PERSON_ID,Year ]
   fieldNames = [ PERSON_ID,Year ]
  end

  _AUX_SoggettiAnnoConAntiDiab_4 (MergeModule)
  inputs    
      custom = _AUX_SoggettiAnnoConAntiDiab_3
       custom = _Ext_SoggettiAnnoConAntiDiab_Keep_FUp_HypoCombFix
  parameters
   primaryKey = [ PERSON_ID,Year ]
   fieldNames = [ PERSON_ID,Year ]
  end

  _AUX_SoggettiAnnoConAntiDiab_5 (MergeModule)
  inputs    
      custom = _AUX_SoggettiAnnoConAntiDiab_4
       custom = _Ext_SoggettiAnnoConAntiDiab_Keep_FUp_IniAlpha
  parameters
   primaryKey = [ PERSON_ID,Year ]
   fieldNames = [ PERSON_ID,Year ]
  end

  _AUX_SoggettiAnnoConAntiDiab_6 (MergeModule)
  inputs    
      custom = _AUX_SoggettiAnnoConAntiDiab_5
       custom = _Ext_SoggettiAnnoConAntiDiab_Keep_FUp_Meglitini
  parameters
   primaryKey = [ PERSON_ID,Year ]
   fieldNames = [ PERSON_ID,Year ]
  end

  _AUX_SoggettiAnnoConAntiDiab_7 (MergeModule)
  inputs    
      custom = _AUX_SoggettiAnnoConAntiDiab_6
       custom = _Ext_SoggettiAnnoConAntiDiab_Keep_FUp_Sulfonylu
  parameters
   primaryKey = [ PERSON_ID,Year ]
   fieldNames = [ PERSON_ID,Year ]
  end

  SoggettiAnnoConAntiDiab (MergeModule)
  inputs    
      custom = _AUX_SoggettiAnnoConAntiDiab_7
       custom = _Ext_SoggettiAnnoConAntiDiab_Keep_FUp_Thiazolid
  parameters
   primaryKey = [ PERSON_ID,Year ]
   fieldNames = [ PERSON_ID,Year ]
  end


/* End macro ReshapeWide for SoggettiAnnoConAntiDiab*/


// crea una riga di anti diabetici per soggetto

/* Start macro ReshapeWide for SoggettiConAntiDiab*/
/*inputName: SoggettiAnnoConAntiDiab*/
/*outputName: SoggettiConAntiDiab*/
/*byFields: PERSON_ID*/
/*ToReshape: FUp_AnaGLP1 FUp_IniDDP4 FUp_Biguani FUp_Insuli FUp_HypoCombFix FUp_IniAlpha FUp_Meglitini FUp_Sulfonylu FUp_Thiazolid*/
/*VarValues: Year*/
/*TypeVarValues: int*/
/*Values: 2008 2009 2010 2011 2012 2013 2014*/
/*IsSortedbyFields: true*/

/* CAUTION!! The variables [PERSON_ID,Year] must be a primary key for SoggettiAnnoConAntiDiab for the macro ReshapeWide to work properly. */

_Ext_SoggettiConAntiDiab_Filter_FUp_AnaGLP1_2008 (FilterModule)
inputs
	custom = SoggettiAnnoConAntiDiab
parameters
	conditions = [ {Year=2008} ]
	end

_Ext_SoggettiConAntiDiab_Rename_FUp_AnaGLP1_2008 (RenameAttributesModule)
inputs
  custom = _Ext_SoggettiConAntiDiab_Filter_FUp_AnaGLP1_2008
parameters
  inputAttributes = [FUp_AnaGLP1]
  outputAttributes = [FUp_AnaGLP1_2008]
end

_Ext_SoggettiConAntiDiab_Keep_FUp_AnaGLP1_2008 (DropModule)
inputs
  custom = _Ext_SoggettiConAntiDiab_Rename_FUp_AnaGLP1_2008
parameters
  params = [ PERSON_ID,FUp_AnaGLP1_2008 ]
   mode = keep 
end

_Ext_SoggettiConAntiDiab_Filter_FUp_AnaGLP1_2009 (FilterModule)
inputs
	custom = SoggettiAnnoConAntiDiab
parameters
	conditions = [ {Year=2009} ]
	end

_Ext_SoggettiConAntiDiab_Rename_FUp_AnaGLP1_2009 (RenameAttributesModule)
inputs
  custom = _Ext_SoggettiConAntiDiab_Filter_FUp_AnaGLP1_2009
parameters
  inputAttributes = [FUp_AnaGLP1]
  outputAttributes = [FUp_AnaGLP1_2009]
end

_Ext_SoggettiConAntiDiab_Keep_FUp_AnaGLP1_2009 (DropModule)
inputs
  custom = _Ext_SoggettiConAntiDiab_Rename_FUp_AnaGLP1_2009
parameters
  params = [ PERSON_ID,FUp_AnaGLP1_2009 ]
   mode = keep 
end

_Ext_SoggettiConAntiDiab_Filter_FUp_AnaGLP1_2010 (FilterModule)
inputs
	custom = SoggettiAnnoConAntiDiab
parameters
	conditions = [ {Year=2010} ]
	end

_Ext_SoggettiConAntiDiab_Rename_FUp_AnaGLP1_2010 (RenameAttributesModule)
inputs
  custom = _Ext_SoggettiConAntiDiab_Filter_FUp_AnaGLP1_2010
parameters
  inputAttributes = [FUp_AnaGLP1]
  outputAttributes = [FUp_AnaGLP1_2010]
end

_Ext_SoggettiConAntiDiab_Keep_FUp_AnaGLP1_2010 (DropModule)
inputs
  custom = _Ext_SoggettiConAntiDiab_Rename_FUp_AnaGLP1_2010
parameters
  params = [ PERSON_ID,FUp_AnaGLP1_2010 ]
   mode = keep 
end

_Ext_SoggettiConAntiDiab_Filter_FUp_AnaGLP1_2011 (FilterModule)
inputs
	custom = SoggettiAnnoConAntiDiab
parameters
	conditions = [ {Year=2011} ]
	end

_Ext_SoggettiConAntiDiab_Rename_FUp_AnaGLP1_2011 (RenameAttributesModule)
inputs
  custom = _Ext_SoggettiConAntiDiab_Filter_FUp_AnaGLP1_2011
parameters
  inputAttributes = [FUp_AnaGLP1]
  outputAttributes = [FUp_AnaGLP1_2011]
end

_Ext_SoggettiConAntiDiab_Keep_FUp_AnaGLP1_2011 (DropModule)
inputs
  custom = _Ext_SoggettiConAntiDiab_Rename_FUp_AnaGLP1_2011
parameters
  params = [ PERSON_ID,FUp_AnaGLP1_2011 ]
   mode = keep 
end

_Ext_SoggettiConAntiDiab_Filter_FUp_AnaGLP1_2012 (FilterModule)
inputs
	custom = SoggettiAnnoConAntiDiab
parameters
	conditions = [ {Year=2012} ]
	end

_Ext_SoggettiConAntiDiab_Rename_FUp_AnaGLP1_2012 (RenameAttributesModule)
inputs
  custom = _Ext_SoggettiConAntiDiab_Filter_FUp_AnaGLP1_2012
parameters
  inputAttributes = [FUp_AnaGLP1]
  outputAttributes = [FUp_AnaGLP1_2012]
end

_Ext_SoggettiConAntiDiab_Keep_FUp_AnaGLP1_2012 (DropModule)
inputs
  custom = _Ext_SoggettiConAntiDiab_Rename_FUp_AnaGLP1_2012
parameters
  params = [ PERSON_ID,FUp_AnaGLP1_2012 ]
   mode = keep 
end

_Ext_SoggettiConAntiDiab_Filter_FUp_AnaGLP1_2013 (FilterModule)
inputs
	custom = SoggettiAnnoConAntiDiab
parameters
	conditions = [ {Year=2013} ]
	end

_Ext_SoggettiConAntiDiab_Rename_FUp_AnaGLP1_2013 (RenameAttributesModule)
inputs
  custom = _Ext_SoggettiConAntiDiab_Filter_FUp_AnaGLP1_2013
parameters
  inputAttributes = [FUp_AnaGLP1]
  outputAttributes = [FUp_AnaGLP1_2013]
end

_Ext_SoggettiConAntiDiab_Keep_FUp_AnaGLP1_2013 (DropModule)
inputs
  custom = _Ext_SoggettiConAntiDiab_Rename_FUp_AnaGLP1_2013
parameters
  params = [ PERSON_ID,FUp_AnaGLP1_2013 ]
   mode = keep 
end

_Ext_SoggettiConAntiDiab_Filter_FUp_AnaGLP1_2014 (FilterModule)
inputs
	custom = SoggettiAnnoConAntiDiab
parameters
	conditions = [ {Year=2014} ]
	end

_Ext_SoggettiConAntiDiab_Rename_FUp_AnaGLP1_2014 (RenameAttributesModule)
inputs
  custom = _Ext_SoggettiConAntiDiab_Filter_FUp_AnaGLP1_2014
parameters
  inputAttributes = [FUp_AnaGLP1]
  outputAttributes = [FUp_AnaGLP1_2014]
end

_Ext_SoggettiConAntiDiab_Keep_FUp_AnaGLP1_2014 (DropModule)
inputs
  custom = _Ext_SoggettiConAntiDiab_Rename_FUp_AnaGLP1_2014
parameters
  params = [ PERSON_ID,FUp_AnaGLP1_2014 ]
   mode = keep 
end

_Ext_SoggettiConAntiDiab_Filter_FUp_IniDDP4_2008 (FilterModule)
inputs
	custom = SoggettiAnnoConAntiDiab
parameters
	conditions = [ {Year=2008} ]
	end

_Ext_SoggettiConAntiDiab_Rename_FUp_IniDDP4_2008 (RenameAttributesModule)
inputs
  custom = _Ext_SoggettiConAntiDiab_Filter_FUp_IniDDP4_2008
parameters
  inputAttributes = [FUp_IniDDP4]
  outputAttributes = [FUp_IniDDP4_2008]
end

_Ext_SoggettiConAntiDiab_Keep_FUp_IniDDP4_2008 (DropModule)
inputs
  custom = _Ext_SoggettiConAntiDiab_Rename_FUp_IniDDP4_2008
parameters
  params = [ PERSON_ID,FUp_IniDDP4_2008 ]
   mode = keep 
end

_Ext_SoggettiConAntiDiab_Filter_FUp_IniDDP4_2009 (FilterModule)
inputs
	custom = SoggettiAnnoConAntiDiab
parameters
	conditions = [ {Year=2009} ]
	end

_Ext_SoggettiConAntiDiab_Rename_FUp_IniDDP4_2009 (RenameAttributesModule)
inputs
  custom = _Ext_SoggettiConAntiDiab_Filter_FUp_IniDDP4_2009
parameters
  inputAttributes = [FUp_IniDDP4]
  outputAttributes = [FUp_IniDDP4_2009]
end

_Ext_SoggettiConAntiDiab_Keep_FUp_IniDDP4_2009 (DropModule)
inputs
  custom = _Ext_SoggettiConAntiDiab_Rename_FUp_IniDDP4_2009
parameters
  params = [ PERSON_ID,FUp_IniDDP4_2009 ]
   mode = keep 
end

_Ext_SoggettiConAntiDiab_Filter_FUp_IniDDP4_2010 (FilterModule)
inputs
	custom = SoggettiAnnoConAntiDiab
parameters
	conditions = [ {Year=2010} ]
	end

_Ext_SoggettiConAntiDiab_Rename_FUp_IniDDP4_2010 (RenameAttributesModule)
inputs
  custom = _Ext_SoggettiConAntiDiab_Filter_FUp_IniDDP4_2010
parameters
  inputAttributes = [FUp_IniDDP4]
  outputAttributes = [FUp_IniDDP4_2010]
end

_Ext_SoggettiConAntiDiab_Keep_FUp_IniDDP4_2010 (DropModule)
inputs
  custom = _Ext_SoggettiConAntiDiab_Rename_FUp_IniDDP4_2010
parameters
  params = [ PERSON_ID,FUp_IniDDP4_2010 ]
   mode = keep 
end

_Ext_SoggettiConAntiDiab_Filter_FUp_IniDDP4_2011 (FilterModule)
inputs
	custom = SoggettiAnnoConAntiDiab
parameters
	conditions = [ {Year=2011} ]
	end

_Ext_SoggettiConAntiDiab_Rename_FUp_IniDDP4_2011 (RenameAttributesModule)
inputs
  custom = _Ext_SoggettiConAntiDiab_Filter_FUp_IniDDP4_2011
parameters
  inputAttributes = [FUp_IniDDP4]
  outputAttributes = [FUp_IniDDP4_2011]
end

_Ext_SoggettiConAntiDiab_Keep_FUp_IniDDP4_2011 (DropModule)
inputs
  custom = _Ext_SoggettiConAntiDiab_Rename_FUp_IniDDP4_2011
parameters
  params = [ PERSON_ID,FUp_IniDDP4_2011 ]
   mode = keep 
end

_Ext_SoggettiConAntiDiab_Filter_FUp_IniDDP4_2012 (FilterModule)
inputs
	custom = SoggettiAnnoConAntiDiab
parameters
	conditions = [ {Year=2012} ]
	end

_Ext_SoggettiConAntiDiab_Rename_FUp_IniDDP4_2012 (RenameAttributesModule)
inputs
  custom = _Ext_SoggettiConAntiDiab_Filter_FUp_IniDDP4_2012
parameters
  inputAttributes = [FUp_IniDDP4]
  outputAttributes = [FUp_IniDDP4_2012]
end

_Ext_SoggettiConAntiDiab_Keep_FUp_IniDDP4_2012 (DropModule)
inputs
  custom = _Ext_SoggettiConAntiDiab_Rename_FUp_IniDDP4_2012
parameters
  params = [ PERSON_ID,FUp_IniDDP4_2012 ]
   mode = keep 
end

_Ext_SoggettiConAntiDiab_Filter_FUp_IniDDP4_2013 (FilterModule)
inputs
	custom = SoggettiAnnoConAntiDiab
parameters
	conditions = [ {Year=2013} ]
	end

_Ext_SoggettiConAntiDiab_Rename_FUp_IniDDP4_2013 (RenameAttributesModule)
inputs
  custom = _Ext_SoggettiConAntiDiab_Filter_FUp_IniDDP4_2013
parameters
  inputAttributes = [FUp_IniDDP4]
  outputAttributes = [FUp_IniDDP4_2013]
end

_Ext_SoggettiConAntiDiab_Keep_FUp_IniDDP4_2013 (DropModule)
inputs
  custom = _Ext_SoggettiConAntiDiab_Rename_FUp_IniDDP4_2013
parameters
  params = [ PERSON_ID,FUp_IniDDP4_2013 ]
   mode = keep 
end

_Ext_SoggettiConAntiDiab_Filter_FUp_IniDDP4_2014 (FilterModule)
inputs
	custom = SoggettiAnnoConAntiDiab
parameters
	conditions = [ {Year=2014} ]
	end

_Ext_SoggettiConAntiDiab_Rename_FUp_IniDDP4_2014 (RenameAttributesModule)
inputs
  custom = _Ext_SoggettiConAntiDiab_Filter_FUp_IniDDP4_2014
parameters
  inputAttributes = [FUp_IniDDP4]
  outputAttributes = [FUp_IniDDP4_2014]
end

_Ext_SoggettiConAntiDiab_Keep_FUp_IniDDP4_2014 (DropModule)
inputs
  custom = _Ext_SoggettiConAntiDiab_Rename_FUp_IniDDP4_2014
parameters
  params = [ PERSON_ID,FUp_IniDDP4_2014 ]
   mode = keep 
end

_Ext_SoggettiConAntiDiab_Filter_FUp_Biguani_2008 (FilterModule)
inputs
	custom = SoggettiAnnoConAntiDiab
parameters
	conditions = [ {Year=2008} ]
	end

_Ext_SoggettiConAntiDiab_Rename_FUp_Biguani_2008 (RenameAttributesModule)
inputs
  custom = _Ext_SoggettiConAntiDiab_Filter_FUp_Biguani_2008
parameters
  inputAttributes = [FUp_Biguani]
  outputAttributes = [FUp_Biguani_2008]
end

_Ext_SoggettiConAntiDiab_Keep_FUp_Biguani_2008 (DropModule)
inputs
  custom = _Ext_SoggettiConAntiDiab_Rename_FUp_Biguani_2008
parameters
  params = [ PERSON_ID,FUp_Biguani_2008 ]
   mode = keep 
end

_Ext_SoggettiConAntiDiab_Filter_FUp_Biguani_2009 (FilterModule)
inputs
	custom = SoggettiAnnoConAntiDiab
parameters
	conditions = [ {Year=2009} ]
	end

_Ext_SoggettiConAntiDiab_Rename_FUp_Biguani_2009 (RenameAttributesModule)
inputs
  custom = _Ext_SoggettiConAntiDiab_Filter_FUp_Biguani_2009
parameters
  inputAttributes = [FUp_Biguani]
  outputAttributes = [FUp_Biguani_2009]
end

_Ext_SoggettiConAntiDiab_Keep_FUp_Biguani_2009 (DropModule)
inputs
  custom = _Ext_SoggettiConAntiDiab_Rename_FUp_Biguani_2009
parameters
  params = [ PERSON_ID,FUp_Biguani_2009 ]
   mode = keep 
end

_Ext_SoggettiConAntiDiab_Filter_FUp_Biguani_2010 (FilterModule)
inputs
	custom = SoggettiAnnoConAntiDiab
parameters
	conditions = [ {Year=2010} ]
	end

_Ext_SoggettiConAntiDiab_Rename_FUp_Biguani_2010 (RenameAttributesModule)
inputs
  custom = _Ext_SoggettiConAntiDiab_Filter_FUp_Biguani_2010
parameters
  inputAttributes = [FUp_Biguani]
  outputAttributes = [FUp_Biguani_2010]
end

_Ext_SoggettiConAntiDiab_Keep_FUp_Biguani_2010 (DropModule)
inputs
  custom = _Ext_SoggettiConAntiDiab_Rename_FUp_Biguani_2010
parameters
  params = [ PERSON_ID,FUp_Biguani_2010 ]
   mode = keep 
end

_Ext_SoggettiConAntiDiab_Filter_FUp_Biguani_2011 (FilterModule)
inputs
	custom = SoggettiAnnoConAntiDiab
parameters
	conditions = [ {Year=2011} ]
	end

_Ext_SoggettiConAntiDiab_Rename_FUp_Biguani_2011 (RenameAttributesModule)
inputs
  custom = _Ext_SoggettiConAntiDiab_Filter_FUp_Biguani_2011
parameters
  inputAttributes = [FUp_Biguani]
  outputAttributes = [FUp_Biguani_2011]
end

_Ext_SoggettiConAntiDiab_Keep_FUp_Biguani_2011 (DropModule)
inputs
  custom = _Ext_SoggettiConAntiDiab_Rename_FUp_Biguani_2011
parameters
  params = [ PERSON_ID,FUp_Biguani_2011 ]
   mode = keep 
end

_Ext_SoggettiConAntiDiab_Filter_FUp_Biguani_2012 (FilterModule)
inputs
	custom = SoggettiAnnoConAntiDiab
parameters
	conditions = [ {Year=2012} ]
	end

_Ext_SoggettiConAntiDiab_Rename_FUp_Biguani_2012 (RenameAttributesModule)
inputs
  custom = _Ext_SoggettiConAntiDiab_Filter_FUp_Biguani_2012
parameters
  inputAttributes = [FUp_Biguani]
  outputAttributes = [FUp_Biguani_2012]
end

_Ext_SoggettiConAntiDiab_Keep_FUp_Biguani_2012 (DropModule)
inputs
  custom = _Ext_SoggettiConAntiDiab_Rename_FUp_Biguani_2012
parameters
  params = [ PERSON_ID,FUp_Biguani_2012 ]
   mode = keep 
end

_Ext_SoggettiConAntiDiab_Filter_FUp_Biguani_2013 (FilterModule)
inputs
	custom = SoggettiAnnoConAntiDiab
parameters
	conditions = [ {Year=2013} ]
	end

_Ext_SoggettiConAntiDiab_Rename_FUp_Biguani_2013 (RenameAttributesModule)
inputs
  custom = _Ext_SoggettiConAntiDiab_Filter_FUp_Biguani_2013
parameters
  inputAttributes = [FUp_Biguani]
  outputAttributes = [FUp_Biguani_2013]
end

_Ext_SoggettiConAntiDiab_Keep_FUp_Biguani_2013 (DropModule)
inputs
  custom = _Ext_SoggettiConAntiDiab_Rename_FUp_Biguani_2013
parameters
  params = [ PERSON_ID,FUp_Biguani_2013 ]
   mode = keep 
end

_Ext_SoggettiConAntiDiab_Filter_FUp_Biguani_2014 (FilterModule)
inputs
	custom = SoggettiAnnoConAntiDiab
parameters
	conditions = [ {Year=2014} ]
	end

_Ext_SoggettiConAntiDiab_Rename_FUp_Biguani_2014 (RenameAttributesModule)
inputs
  custom = _Ext_SoggettiConAntiDiab_Filter_FUp_Biguani_2014
parameters
  inputAttributes = [FUp_Biguani]
  outputAttributes = [FUp_Biguani_2014]
end

_Ext_SoggettiConAntiDiab_Keep_FUp_Biguani_2014 (DropModule)
inputs
  custom = _Ext_SoggettiConAntiDiab_Rename_FUp_Biguani_2014
parameters
  params = [ PERSON_ID,FUp_Biguani_2014 ]
   mode = keep 
end

_Ext_SoggettiConAntiDiab_Filter_FUp_Insuli_2008 (FilterModule)
inputs
	custom = SoggettiAnnoConAntiDiab
parameters
	conditions = [ {Year=2008} ]
	end

_Ext_SoggettiConAntiDiab_Rename_FUp_Insuli_2008 (RenameAttributesModule)
inputs
  custom = _Ext_SoggettiConAntiDiab_Filter_FUp_Insuli_2008
parameters
  inputAttributes = [FUp_Insuli]
  outputAttributes = [FUp_Insuli_2008]
end

_Ext_SoggettiConAntiDiab_Keep_FUp_Insuli_2008 (DropModule)
inputs
  custom = _Ext_SoggettiConAntiDiab_Rename_FUp_Insuli_2008
parameters
  params = [ PERSON_ID,FUp_Insuli_2008 ]
   mode = keep 
end

_Ext_SoggettiConAntiDiab_Filter_FUp_Insuli_2009 (FilterModule)
inputs
	custom = SoggettiAnnoConAntiDiab
parameters
	conditions = [ {Year=2009} ]
	end

_Ext_SoggettiConAntiDiab_Rename_FUp_Insuli_2009 (RenameAttributesModule)
inputs
  custom = _Ext_SoggettiConAntiDiab_Filter_FUp_Insuli_2009
parameters
  inputAttributes = [FUp_Insuli]
  outputAttributes = [FUp_Insuli_2009]
end

_Ext_SoggettiConAntiDiab_Keep_FUp_Insuli_2009 (DropModule)
inputs
  custom = _Ext_SoggettiConAntiDiab_Rename_FUp_Insuli_2009
parameters
  params = [ PERSON_ID,FUp_Insuli_2009 ]
   mode = keep 
end

_Ext_SoggettiConAntiDiab_Filter_FUp_Insuli_2010 (FilterModule)
inputs
	custom = SoggettiAnnoConAntiDiab
parameters
	conditions = [ {Year=2010} ]
	end

_Ext_SoggettiConAntiDiab_Rename_FUp_Insuli_2010 (RenameAttributesModule)
inputs
  custom = _Ext_SoggettiConAntiDiab_Filter_FUp_Insuli_2010
parameters
  inputAttributes = [FUp_Insuli]
  outputAttributes = [FUp_Insuli_2010]
end

_Ext_SoggettiConAntiDiab_Keep_FUp_Insuli_2010 (DropModule)
inputs
  custom = _Ext_SoggettiConAntiDiab_Rename_FUp_Insuli_2010
parameters
  params = [ PERSON_ID,FUp_Insuli_2010 ]
   mode = keep 
end

_Ext_SoggettiConAntiDiab_Filter_FUp_Insuli_2011 (FilterModule)
inputs
	custom = SoggettiAnnoConAntiDiab
parameters
	conditions = [ {Year=2011} ]
	end

_Ext_SoggettiConAntiDiab_Rename_FUp_Insuli_2011 (RenameAttributesModule)
inputs
  custom = _Ext_SoggettiConAntiDiab_Filter_FUp_Insuli_2011
parameters
  inputAttributes = [FUp_Insuli]
  outputAttributes = [FUp_Insuli_2011]
end

_Ext_SoggettiConAntiDiab_Keep_FUp_Insuli_2011 (DropModule)
inputs
  custom = _Ext_SoggettiConAntiDiab_Rename_FUp_Insuli_2011
parameters
  params = [ PERSON_ID,FUp_Insuli_2011 ]
   mode = keep 
end

_Ext_SoggettiConAntiDiab_Filter_FUp_Insuli_2012 (FilterModule)
inputs
	custom = SoggettiAnnoConAntiDiab
parameters
	conditions = [ {Year=2012} ]
	end

_Ext_SoggettiConAntiDiab_Rename_FUp_Insuli_2012 (RenameAttributesModule)
inputs
  custom = _Ext_SoggettiConAntiDiab_Filter_FUp_Insuli_2012
parameters
  inputAttributes = [FUp_Insuli]
  outputAttributes = [FUp_Insuli_2012]
end

_Ext_SoggettiConAntiDiab_Keep_FUp_Insuli_2012 (DropModule)
inputs
  custom = _Ext_SoggettiConAntiDiab_Rename_FUp_Insuli_2012
parameters
  params = [ PERSON_ID,FUp_Insuli_2012 ]
   mode = keep 
end

_Ext_SoggettiConAntiDiab_Filter_FUp_Insuli_2013 (FilterModule)
inputs
	custom = SoggettiAnnoConAntiDiab
parameters
	conditions = [ {Year=2013} ]
	end

_Ext_SoggettiConAntiDiab_Rename_FUp_Insuli_2013 (RenameAttributesModule)
inputs
  custom = _Ext_SoggettiConAntiDiab_Filter_FUp_Insuli_2013
parameters
  inputAttributes = [FUp_Insuli]
  outputAttributes = [FUp_Insuli_2013]
end

_Ext_SoggettiConAntiDiab_Keep_FUp_Insuli_2013 (DropModule)
inputs
  custom = _Ext_SoggettiConAntiDiab_Rename_FUp_Insuli_2013
parameters
  params = [ PERSON_ID,FUp_Insuli_2013 ]
   mode = keep 
end

_Ext_SoggettiConAntiDiab_Filter_FUp_Insuli_2014 (FilterModule)
inputs
	custom = SoggettiAnnoConAntiDiab
parameters
	conditions = [ {Year=2014} ]
	end

_Ext_SoggettiConAntiDiab_Rename_FUp_Insuli_2014 (RenameAttributesModule)
inputs
  custom = _Ext_SoggettiConAntiDiab_Filter_FUp_Insuli_2014
parameters
  inputAttributes = [FUp_Insuli]
  outputAttributes = [FUp_Insuli_2014]
end

_Ext_SoggettiConAntiDiab_Keep_FUp_Insuli_2014 (DropModule)
inputs
  custom = _Ext_SoggettiConAntiDiab_Rename_FUp_Insuli_2014
parameters
  params = [ PERSON_ID,FUp_Insuli_2014 ]
   mode = keep 
end

_Ext_SoggettiConAntiDiab_Filter_FUp_HypoCombFix_2008 (FilterModule)
inputs
	custom = SoggettiAnnoConAntiDiab
parameters
	conditions = [ {Year=2008} ]
	end

_Ext_SoggettiConAntiDiab_Rename_FUp_HypoCombFix_2008 (RenameAttributesModule)
inputs
  custom = _Ext_SoggettiConAntiDiab_Filter_FUp_HypoCombFix_2008
parameters
  inputAttributes = [FUp_HypoCombFix]
  outputAttributes = [FUp_HypoCombFix_2008]
end

_Ext_SoggettiConAntiDiab_Keep_FUp_HypoCombFix_2008 (DropModule)
inputs
  custom = _Ext_SoggettiConAntiDiab_Rename_FUp_HypoCombFix_2008
parameters
  params = [ PERSON_ID,FUp_HypoCombFix_2008 ]
   mode = keep 
end

_Ext_SoggettiConAntiDiab_Filter_FUp_HypoCombFix_2009 (FilterModule)
inputs
	custom = SoggettiAnnoConAntiDiab
parameters
	conditions = [ {Year=2009} ]
	end

_Ext_SoggettiConAntiDiab_Rename_FUp_HypoCombFix_2009 (RenameAttributesModule)
inputs
  custom = _Ext_SoggettiConAntiDiab_Filter_FUp_HypoCombFix_2009
parameters
  inputAttributes = [FUp_HypoCombFix]
  outputAttributes = [FUp_HypoCombFix_2009]
end

_Ext_SoggettiConAntiDiab_Keep_FUp_HypoCombFix_2009 (DropModule)
inputs
  custom = _Ext_SoggettiConAntiDiab_Rename_FUp_HypoCombFix_2009
parameters
  params = [ PERSON_ID,FUp_HypoCombFix_2009 ]
   mode = keep 
end

_Ext_SoggettiConAntiDiab_Filter_FUp_HypoCombFix_2010 (FilterModule)
inputs
	custom = SoggettiAnnoConAntiDiab
parameters
	conditions = [ {Year=2010} ]
	end

_Ext_SoggettiConAntiDiab_Rename_FUp_HypoCombFix_2010 (RenameAttributesModule)
inputs
  custom = _Ext_SoggettiConAntiDiab_Filter_FUp_HypoCombFix_2010
parameters
  inputAttributes = [FUp_HypoCombFix]
  outputAttributes = [FUp_HypoCombFix_2010]
end

_Ext_SoggettiConAntiDiab_Keep_FUp_HypoCombFix_2010 (DropModule)
inputs
  custom = _Ext_SoggettiConAntiDiab_Rename_FUp_HypoCombFix_2010
parameters
  params = [ PERSON_ID,FUp_HypoCombFix_2010 ]
   mode = keep 
end

_Ext_SoggettiConAntiDiab_Filter_FUp_HypoCombFix_2011 (FilterModule)
inputs
	custom = SoggettiAnnoConAntiDiab
parameters
	conditions = [ {Year=2011} ]
	end

_Ext_SoggettiConAntiDiab_Rename_FUp_HypoCombFix_2011 (RenameAttributesModule)
inputs
  custom = _Ext_SoggettiConAntiDiab_Filter_FUp_HypoCombFix_2011
parameters
  inputAttributes = [FUp_HypoCombFix]
  outputAttributes = [FUp_HypoCombFix_2011]
end

_Ext_SoggettiConAntiDiab_Keep_FUp_HypoCombFix_2011 (DropModule)
inputs
  custom = _Ext_SoggettiConAntiDiab_Rename_FUp_HypoCombFix_2011
parameters
  params = [ PERSON_ID,FUp_HypoCombFix_2011 ]
   mode = keep 
end

_Ext_SoggettiConAntiDiab_Filter_FUp_HypoCombFix_2012 (FilterModule)
inputs
	custom = SoggettiAnnoConAntiDiab
parameters
	conditions = [ {Year=2012} ]
	end

_Ext_SoggettiConAntiDiab_Rename_FUp_HypoCombFix_2012 (RenameAttributesModule)
inputs
  custom = _Ext_SoggettiConAntiDiab_Filter_FUp_HypoCombFix_2012
parameters
  inputAttributes = [FUp_HypoCombFix]
  outputAttributes = [FUp_HypoCombFix_2012]
end

_Ext_SoggettiConAntiDiab_Keep_FUp_HypoCombFix_2012 (DropModule)
inputs
  custom = _Ext_SoggettiConAntiDiab_Rename_FUp_HypoCombFix_2012
parameters
  params = [ PERSON_ID,FUp_HypoCombFix_2012 ]
   mode = keep 
end

_Ext_SoggettiConAntiDiab_Filter_FUp_HypoCombFix_2013 (FilterModule)
inputs
	custom = SoggettiAnnoConAntiDiab
parameters
	conditions = [ {Year=2013} ]
	end

_Ext_SoggettiConAntiDiab_Rename_FUp_HypoCombFix_2013 (RenameAttributesModule)
inputs
  custom = _Ext_SoggettiConAntiDiab_Filter_FUp_HypoCombFix_2013
parameters
  inputAttributes = [FUp_HypoCombFix]
  outputAttributes = [FUp_HypoCombFix_2013]
end

_Ext_SoggettiConAntiDiab_Keep_FUp_HypoCombFix_2013 (DropModule)
inputs
  custom = _Ext_SoggettiConAntiDiab_Rename_FUp_HypoCombFix_2013
parameters
  params = [ PERSON_ID,FUp_HypoCombFix_2013 ]
   mode = keep 
end

_Ext_SoggettiConAntiDiab_Filter_FUp_HypoCombFix_2014 (FilterModule)
inputs
	custom = SoggettiAnnoConAntiDiab
parameters
	conditions = [ {Year=2014} ]
	end

_Ext_SoggettiConAntiDiab_Rename_FUp_HypoCombFix_2014 (RenameAttributesModule)
inputs
  custom = _Ext_SoggettiConAntiDiab_Filter_FUp_HypoCombFix_2014
parameters
  inputAttributes = [FUp_HypoCombFix]
  outputAttributes = [FUp_HypoCombFix_2014]
end

_Ext_SoggettiConAntiDiab_Keep_FUp_HypoCombFix_2014 (DropModule)
inputs
  custom = _Ext_SoggettiConAntiDiab_Rename_FUp_HypoCombFix_2014
parameters
  params = [ PERSON_ID,FUp_HypoCombFix_2014 ]
   mode = keep 
end

_Ext_SoggettiConAntiDiab_Filter_FUp_IniAlpha_2008 (FilterModule)
inputs
	custom = SoggettiAnnoConAntiDiab
parameters
	conditions = [ {Year=2008} ]
	end

_Ext_SoggettiConAntiDiab_Rename_FUp_IniAlpha_2008 (RenameAttributesModule)
inputs
  custom = _Ext_SoggettiConAntiDiab_Filter_FUp_IniAlpha_2008
parameters
  inputAttributes = [FUp_IniAlpha]
  outputAttributes = [FUp_IniAlpha_2008]
end

_Ext_SoggettiConAntiDiab_Keep_FUp_IniAlpha_2008 (DropModule)
inputs
  custom = _Ext_SoggettiConAntiDiab_Rename_FUp_IniAlpha_2008
parameters
  params = [ PERSON_ID,FUp_IniAlpha_2008 ]
   mode = keep 
end

_Ext_SoggettiConAntiDiab_Filter_FUp_IniAlpha_2009 (FilterModule)
inputs
	custom = SoggettiAnnoConAntiDiab
parameters
	conditions = [ {Year=2009} ]
	end

_Ext_SoggettiConAntiDiab_Rename_FUp_IniAlpha_2009 (RenameAttributesModule)
inputs
  custom = _Ext_SoggettiConAntiDiab_Filter_FUp_IniAlpha_2009
parameters
  inputAttributes = [FUp_IniAlpha]
  outputAttributes = [FUp_IniAlpha_2009]
end

_Ext_SoggettiConAntiDiab_Keep_FUp_IniAlpha_2009 (DropModule)
inputs
  custom = _Ext_SoggettiConAntiDiab_Rename_FUp_IniAlpha_2009
parameters
  params = [ PERSON_ID,FUp_IniAlpha_2009 ]
   mode = keep 
end

_Ext_SoggettiConAntiDiab_Filter_FUp_IniAlpha_2010 (FilterModule)
inputs
	custom = SoggettiAnnoConAntiDiab
parameters
	conditions = [ {Year=2010} ]
	end

_Ext_SoggettiConAntiDiab_Rename_FUp_IniAlpha_2010 (RenameAttributesModule)
inputs
  custom = _Ext_SoggettiConAntiDiab_Filter_FUp_IniAlpha_2010
parameters
  inputAttributes = [FUp_IniAlpha]
  outputAttributes = [FUp_IniAlpha_2010]
end

_Ext_SoggettiConAntiDiab_Keep_FUp_IniAlpha_2010 (DropModule)
inputs
  custom = _Ext_SoggettiConAntiDiab_Rename_FUp_IniAlpha_2010
parameters
  params = [ PERSON_ID,FUp_IniAlpha_2010 ]
   mode = keep 
end

_Ext_SoggettiConAntiDiab_Filter_FUp_IniAlpha_2011 (FilterModule)
inputs
	custom = SoggettiAnnoConAntiDiab
parameters
	conditions = [ {Year=2011} ]
	end

_Ext_SoggettiConAntiDiab_Rename_FUp_IniAlpha_2011 (RenameAttributesModule)
inputs
  custom = _Ext_SoggettiConAntiDiab_Filter_FUp_IniAlpha_2011
parameters
  inputAttributes = [FUp_IniAlpha]
  outputAttributes = [FUp_IniAlpha_2011]
end

_Ext_SoggettiConAntiDiab_Keep_FUp_IniAlpha_2011 (DropModule)
inputs
  custom = _Ext_SoggettiConAntiDiab_Rename_FUp_IniAlpha_2011
parameters
  params = [ PERSON_ID,FUp_IniAlpha_2011 ]
   mode = keep 
end

_Ext_SoggettiConAntiDiab_Filter_FUp_IniAlpha_2012 (FilterModule)
inputs
	custom = SoggettiAnnoConAntiDiab
parameters
	conditions = [ {Year=2012} ]
	end

_Ext_SoggettiConAntiDiab_Rename_FUp_IniAlpha_2012 (RenameAttributesModule)
inputs
  custom = _Ext_SoggettiConAntiDiab_Filter_FUp_IniAlpha_2012
parameters
  inputAttributes = [FUp_IniAlpha]
  outputAttributes = [FUp_IniAlpha_2012]
end

_Ext_SoggettiConAntiDiab_Keep_FUp_IniAlpha_2012 (DropModule)
inputs
  custom = _Ext_SoggettiConAntiDiab_Rename_FUp_IniAlpha_2012
parameters
  params = [ PERSON_ID,FUp_IniAlpha_2012 ]
   mode = keep 
end

_Ext_SoggettiConAntiDiab_Filter_FUp_IniAlpha_2013 (FilterModule)
inputs
	custom = SoggettiAnnoConAntiDiab
parameters
	conditions = [ {Year=2013} ]
	end

_Ext_SoggettiConAntiDiab_Rename_FUp_IniAlpha_2013 (RenameAttributesModule)
inputs
  custom = _Ext_SoggettiConAntiDiab_Filter_FUp_IniAlpha_2013
parameters
  inputAttributes = [FUp_IniAlpha]
  outputAttributes = [FUp_IniAlpha_2013]
end

_Ext_SoggettiConAntiDiab_Keep_FUp_IniAlpha_2013 (DropModule)
inputs
  custom = _Ext_SoggettiConAntiDiab_Rename_FUp_IniAlpha_2013
parameters
  params = [ PERSON_ID,FUp_IniAlpha_2013 ]
   mode = keep 
end

_Ext_SoggettiConAntiDiab_Filter_FUp_IniAlpha_2014 (FilterModule)
inputs
	custom = SoggettiAnnoConAntiDiab
parameters
	conditions = [ {Year=2014} ]
	end

_Ext_SoggettiConAntiDiab_Rename_FUp_IniAlpha_2014 (RenameAttributesModule)
inputs
  custom = _Ext_SoggettiConAntiDiab_Filter_FUp_IniAlpha_2014
parameters
  inputAttributes = [FUp_IniAlpha]
  outputAttributes = [FUp_IniAlpha_2014]
end

_Ext_SoggettiConAntiDiab_Keep_FUp_IniAlpha_2014 (DropModule)
inputs
  custom = _Ext_SoggettiConAntiDiab_Rename_FUp_IniAlpha_2014
parameters
  params = [ PERSON_ID,FUp_IniAlpha_2014 ]
   mode = keep 
end

_Ext_SoggettiConAntiDiab_Filter_FUp_Meglitini_2008 (FilterModule)
inputs
	custom = SoggettiAnnoConAntiDiab
parameters
	conditions = [ {Year=2008} ]
	end

_Ext_SoggettiConAntiDiab_Rename_FUp_Meglitini_2008 (RenameAttributesModule)
inputs
  custom = _Ext_SoggettiConAntiDiab_Filter_FUp_Meglitini_2008
parameters
  inputAttributes = [FUp_Meglitini]
  outputAttributes = [FUp_Meglitini_2008]
end

_Ext_SoggettiConAntiDiab_Keep_FUp_Meglitini_2008 (DropModule)
inputs
  custom = _Ext_SoggettiConAntiDiab_Rename_FUp_Meglitini_2008
parameters
  params = [ PERSON_ID,FUp_Meglitini_2008 ]
   mode = keep 
end

_Ext_SoggettiConAntiDiab_Filter_FUp_Meglitini_2009 (FilterModule)
inputs
	custom = SoggettiAnnoConAntiDiab
parameters
	conditions = [ {Year=2009} ]
	end

_Ext_SoggettiConAntiDiab_Rename_FUp_Meglitini_2009 (RenameAttributesModule)
inputs
  custom = _Ext_SoggettiConAntiDiab_Filter_FUp_Meglitini_2009
parameters
  inputAttributes = [FUp_Meglitini]
  outputAttributes = [FUp_Meglitini_2009]
end

_Ext_SoggettiConAntiDiab_Keep_FUp_Meglitini_2009 (DropModule)
inputs
  custom = _Ext_SoggettiConAntiDiab_Rename_FUp_Meglitini_2009
parameters
  params = [ PERSON_ID,FUp_Meglitini_2009 ]
   mode = keep 
end

_Ext_SoggettiConAntiDiab_Filter_FUp_Meglitini_2010 (FilterModule)
inputs
	custom = SoggettiAnnoConAntiDiab
parameters
	conditions = [ {Year=2010} ]
	end

_Ext_SoggettiConAntiDiab_Rename_FUp_Meglitini_2010 (RenameAttributesModule)
inputs
  custom = _Ext_SoggettiConAntiDiab_Filter_FUp_Meglitini_2010
parameters
  inputAttributes = [FUp_Meglitini]
  outputAttributes = [FUp_Meglitini_2010]
end

_Ext_SoggettiConAntiDiab_Keep_FUp_Meglitini_2010 (DropModule)
inputs
  custom = _Ext_SoggettiConAntiDiab_Rename_FUp_Meglitini_2010
parameters
  params = [ PERSON_ID,FUp_Meglitini_2010 ]
   mode = keep 
end

_Ext_SoggettiConAntiDiab_Filter_FUp_Meglitini_2011 (FilterModule)
inputs
	custom = SoggettiAnnoConAntiDiab
parameters
	conditions = [ {Year=2011} ]
	end

_Ext_SoggettiConAntiDiab_Rename_FUp_Meglitini_2011 (RenameAttributesModule)
inputs
  custom = _Ext_SoggettiConAntiDiab_Filter_FUp_Meglitini_2011
parameters
  inputAttributes = [FUp_Meglitini]
  outputAttributes = [FUp_Meglitini_2011]
end

_Ext_SoggettiConAntiDiab_Keep_FUp_Meglitini_2011 (DropModule)
inputs
  custom = _Ext_SoggettiConAntiDiab_Rename_FUp_Meglitini_2011
parameters
  params = [ PERSON_ID,FUp_Meglitini_2011 ]
   mode = keep 
end

_Ext_SoggettiConAntiDiab_Filter_FUp_Meglitini_2012 (FilterModule)
inputs
	custom = SoggettiAnnoConAntiDiab
parameters
	conditions = [ {Year=2012} ]
	end

_Ext_SoggettiConAntiDiab_Rename_FUp_Meglitini_2012 (RenameAttributesModule)
inputs
  custom = _Ext_SoggettiConAntiDiab_Filter_FUp_Meglitini_2012
parameters
  inputAttributes = [FUp_Meglitini]
  outputAttributes = [FUp_Meglitini_2012]
end

_Ext_SoggettiConAntiDiab_Keep_FUp_Meglitini_2012 (DropModule)
inputs
  custom = _Ext_SoggettiConAntiDiab_Rename_FUp_Meglitini_2012
parameters
  params = [ PERSON_ID,FUp_Meglitini_2012 ]
   mode = keep 
end

_Ext_SoggettiConAntiDiab_Filter_FUp_Meglitini_2013 (FilterModule)
inputs
	custom = SoggettiAnnoConAntiDiab
parameters
	conditions = [ {Year=2013} ]
	end

_Ext_SoggettiConAntiDiab_Rename_FUp_Meglitini_2013 (RenameAttributesModule)
inputs
  custom = _Ext_SoggettiConAntiDiab_Filter_FUp_Meglitini_2013
parameters
  inputAttributes = [FUp_Meglitini]
  outputAttributes = [FUp_Meglitini_2013]
end

_Ext_SoggettiConAntiDiab_Keep_FUp_Meglitini_2013 (DropModule)
inputs
  custom = _Ext_SoggettiConAntiDiab_Rename_FUp_Meglitini_2013
parameters
  params = [ PERSON_ID,FUp_Meglitini_2013 ]
   mode = keep 
end

_Ext_SoggettiConAntiDiab_Filter_FUp_Meglitini_2014 (FilterModule)
inputs
	custom = SoggettiAnnoConAntiDiab
parameters
	conditions = [ {Year=2014} ]
	end

_Ext_SoggettiConAntiDiab_Rename_FUp_Meglitini_2014 (RenameAttributesModule)
inputs
  custom = _Ext_SoggettiConAntiDiab_Filter_FUp_Meglitini_2014
parameters
  inputAttributes = [FUp_Meglitini]
  outputAttributes = [FUp_Meglitini_2014]
end

_Ext_SoggettiConAntiDiab_Keep_FUp_Meglitini_2014 (DropModule)
inputs
  custom = _Ext_SoggettiConAntiDiab_Rename_FUp_Meglitini_2014
parameters
  params = [ PERSON_ID,FUp_Meglitini_2014 ]
   mode = keep 
end

_Ext_SoggettiConAntiDiab_Filter_FUp_Sulfonylu_2008 (FilterModule)
inputs
	custom = SoggettiAnnoConAntiDiab
parameters
	conditions = [ {Year=2008} ]
	end

_Ext_SoggettiConAntiDiab_Rename_FUp_Sulfonylu_2008 (RenameAttributesModule)
inputs
  custom = _Ext_SoggettiConAntiDiab_Filter_FUp_Sulfonylu_2008
parameters
  inputAttributes = [FUp_Sulfonylu]
  outputAttributes = [FUp_Sulfonylu_2008]
end

_Ext_SoggettiConAntiDiab_Keep_FUp_Sulfonylu_2008 (DropModule)
inputs
  custom = _Ext_SoggettiConAntiDiab_Rename_FUp_Sulfonylu_2008
parameters
  params = [ PERSON_ID,FUp_Sulfonylu_2008 ]
   mode = keep 
end

_Ext_SoggettiConAntiDiab_Filter_FUp_Sulfonylu_2009 (FilterModule)
inputs
	custom = SoggettiAnnoConAntiDiab
parameters
	conditions = [ {Year=2009} ]
	end

_Ext_SoggettiConAntiDiab_Rename_FUp_Sulfonylu_2009 (RenameAttributesModule)
inputs
  custom = _Ext_SoggettiConAntiDiab_Filter_FUp_Sulfonylu_2009
parameters
  inputAttributes = [FUp_Sulfonylu]
  outputAttributes = [FUp_Sulfonylu_2009]
end

_Ext_SoggettiConAntiDiab_Keep_FUp_Sulfonylu_2009 (DropModule)
inputs
  custom = _Ext_SoggettiConAntiDiab_Rename_FUp_Sulfonylu_2009
parameters
  params = [ PERSON_ID,FUp_Sulfonylu_2009 ]
   mode = keep 
end

_Ext_SoggettiConAntiDiab_Filter_FUp_Sulfonylu_2010 (FilterModule)
inputs
	custom = SoggettiAnnoConAntiDiab
parameters
	conditions = [ {Year=2010} ]
	end

_Ext_SoggettiConAntiDiab_Rename_FUp_Sulfonylu_2010 (RenameAttributesModule)
inputs
  custom = _Ext_SoggettiConAntiDiab_Filter_FUp_Sulfonylu_2010
parameters
  inputAttributes = [FUp_Sulfonylu]
  outputAttributes = [FUp_Sulfonylu_2010]
end

_Ext_SoggettiConAntiDiab_Keep_FUp_Sulfonylu_2010 (DropModule)
inputs
  custom = _Ext_SoggettiConAntiDiab_Rename_FUp_Sulfonylu_2010
parameters
  params = [ PERSON_ID,FUp_Sulfonylu_2010 ]
   mode = keep 
end

_Ext_SoggettiConAntiDiab_Filter_FUp_Sulfonylu_2011 (FilterModule)
inputs
	custom = SoggettiAnnoConAntiDiab
parameters
	conditions = [ {Year=2011} ]
	end

_Ext_SoggettiConAntiDiab_Rename_FUp_Sulfonylu_2011 (RenameAttributesModule)
inputs
  custom = _Ext_SoggettiConAntiDiab_Filter_FUp_Sulfonylu_2011
parameters
  inputAttributes = [FUp_Sulfonylu]
  outputAttributes = [FUp_Sulfonylu_2011]
end

_Ext_SoggettiConAntiDiab_Keep_FUp_Sulfonylu_2011 (DropModule)
inputs
  custom = _Ext_SoggettiConAntiDiab_Rename_FUp_Sulfonylu_2011
parameters
  params = [ PERSON_ID,FUp_Sulfonylu_2011 ]
   mode = keep 
end

_Ext_SoggettiConAntiDiab_Filter_FUp_Sulfonylu_2012 (FilterModule)
inputs
	custom = SoggettiAnnoConAntiDiab
parameters
	conditions = [ {Year=2012} ]
	end

_Ext_SoggettiConAntiDiab_Rename_FUp_Sulfonylu_2012 (RenameAttributesModule)
inputs
  custom = _Ext_SoggettiConAntiDiab_Filter_FUp_Sulfonylu_2012
parameters
  inputAttributes = [FUp_Sulfonylu]
  outputAttributes = [FUp_Sulfonylu_2012]
end

_Ext_SoggettiConAntiDiab_Keep_FUp_Sulfonylu_2012 (DropModule)
inputs
  custom = _Ext_SoggettiConAntiDiab_Rename_FUp_Sulfonylu_2012
parameters
  params = [ PERSON_ID,FUp_Sulfonylu_2012 ]
   mode = keep 
end

_Ext_SoggettiConAntiDiab_Filter_FUp_Sulfonylu_2013 (FilterModule)
inputs
	custom = SoggettiAnnoConAntiDiab
parameters
	conditions = [ {Year=2013} ]
	end

_Ext_SoggettiConAntiDiab_Rename_FUp_Sulfonylu_2013 (RenameAttributesModule)
inputs
  custom = _Ext_SoggettiConAntiDiab_Filter_FUp_Sulfonylu_2013
parameters
  inputAttributes = [FUp_Sulfonylu]
  outputAttributes = [FUp_Sulfonylu_2013]
end

_Ext_SoggettiConAntiDiab_Keep_FUp_Sulfonylu_2013 (DropModule)
inputs
  custom = _Ext_SoggettiConAntiDiab_Rename_FUp_Sulfonylu_2013
parameters
  params = [ PERSON_ID,FUp_Sulfonylu_2013 ]
   mode = keep 
end

_Ext_SoggettiConAntiDiab_Filter_FUp_Sulfonylu_2014 (FilterModule)
inputs
	custom = SoggettiAnnoConAntiDiab
parameters
	conditions = [ {Year=2014} ]
	end

_Ext_SoggettiConAntiDiab_Rename_FUp_Sulfonylu_2014 (RenameAttributesModule)
inputs
  custom = _Ext_SoggettiConAntiDiab_Filter_FUp_Sulfonylu_2014
parameters
  inputAttributes = [FUp_Sulfonylu]
  outputAttributes = [FUp_Sulfonylu_2014]
end

_Ext_SoggettiConAntiDiab_Keep_FUp_Sulfonylu_2014 (DropModule)
inputs
  custom = _Ext_SoggettiConAntiDiab_Rename_FUp_Sulfonylu_2014
parameters
  params = [ PERSON_ID,FUp_Sulfonylu_2014 ]
   mode = keep 
end

_Ext_SoggettiConAntiDiab_Filter_FUp_Thiazolid_2008 (FilterModule)
inputs
	custom = SoggettiAnnoConAntiDiab
parameters
	conditions = [ {Year=2008} ]
	end

_Ext_SoggettiConAntiDiab_Rename_FUp_Thiazolid_2008 (RenameAttributesModule)
inputs
  custom = _Ext_SoggettiConAntiDiab_Filter_FUp_Thiazolid_2008
parameters
  inputAttributes = [FUp_Thiazolid]
  outputAttributes = [FUp_Thiazolid_2008]
end

_Ext_SoggettiConAntiDiab_Keep_FUp_Thiazolid_2008 (DropModule)
inputs
  custom = _Ext_SoggettiConAntiDiab_Rename_FUp_Thiazolid_2008
parameters
  params = [ PERSON_ID,FUp_Thiazolid_2008 ]
   mode = keep 
end

_Ext_SoggettiConAntiDiab_Filter_FUp_Thiazolid_2009 (FilterModule)
inputs
	custom = SoggettiAnnoConAntiDiab
parameters
	conditions = [ {Year=2009} ]
	end

_Ext_SoggettiConAntiDiab_Rename_FUp_Thiazolid_2009 (RenameAttributesModule)
inputs
  custom = _Ext_SoggettiConAntiDiab_Filter_FUp_Thiazolid_2009
parameters
  inputAttributes = [FUp_Thiazolid]
  outputAttributes = [FUp_Thiazolid_2009]
end

_Ext_SoggettiConAntiDiab_Keep_FUp_Thiazolid_2009 (DropModule)
inputs
  custom = _Ext_SoggettiConAntiDiab_Rename_FUp_Thiazolid_2009
parameters
  params = [ PERSON_ID,FUp_Thiazolid_2009 ]
   mode = keep 
end

_Ext_SoggettiConAntiDiab_Filter_FUp_Thiazolid_2010 (FilterModule)
inputs
	custom = SoggettiAnnoConAntiDiab
parameters
	conditions = [ {Year=2010} ]
	end

_Ext_SoggettiConAntiDiab_Rename_FUp_Thiazolid_2010 (RenameAttributesModule)
inputs
  custom = _Ext_SoggettiConAntiDiab_Filter_FUp_Thiazolid_2010
parameters
  inputAttributes = [FUp_Thiazolid]
  outputAttributes = [FUp_Thiazolid_2010]
end

_Ext_SoggettiConAntiDiab_Keep_FUp_Thiazolid_2010 (DropModule)
inputs
  custom = _Ext_SoggettiConAntiDiab_Rename_FUp_Thiazolid_2010
parameters
  params = [ PERSON_ID,FUp_Thiazolid_2010 ]
   mode = keep 
end

_Ext_SoggettiConAntiDiab_Filter_FUp_Thiazolid_2011 (FilterModule)
inputs
	custom = SoggettiAnnoConAntiDiab
parameters
	conditions = [ {Year=2011} ]
	end

_Ext_SoggettiConAntiDiab_Rename_FUp_Thiazolid_2011 (RenameAttributesModule)
inputs
  custom = _Ext_SoggettiConAntiDiab_Filter_FUp_Thiazolid_2011
parameters
  inputAttributes = [FUp_Thiazolid]
  outputAttributes = [FUp_Thiazolid_2011]
end

_Ext_SoggettiConAntiDiab_Keep_FUp_Thiazolid_2011 (DropModule)
inputs
  custom = _Ext_SoggettiConAntiDiab_Rename_FUp_Thiazolid_2011
parameters
  params = [ PERSON_ID,FUp_Thiazolid_2011 ]
   mode = keep 
end

_Ext_SoggettiConAntiDiab_Filter_FUp_Thiazolid_2012 (FilterModule)
inputs
	custom = SoggettiAnnoConAntiDiab
parameters
	conditions = [ {Year=2012} ]
	end

_Ext_SoggettiConAntiDiab_Rename_FUp_Thiazolid_2012 (RenameAttributesModule)
inputs
  custom = _Ext_SoggettiConAntiDiab_Filter_FUp_Thiazolid_2012
parameters
  inputAttributes = [FUp_Thiazolid]
  outputAttributes = [FUp_Thiazolid_2012]
end

_Ext_SoggettiConAntiDiab_Keep_FUp_Thiazolid_2012 (DropModule)
inputs
  custom = _Ext_SoggettiConAntiDiab_Rename_FUp_Thiazolid_2012
parameters
  params = [ PERSON_ID,FUp_Thiazolid_2012 ]
   mode = keep 
end

_Ext_SoggettiConAntiDiab_Filter_FUp_Thiazolid_2013 (FilterModule)
inputs
	custom = SoggettiAnnoConAntiDiab
parameters
	conditions = [ {Year=2013} ]
	end

_Ext_SoggettiConAntiDiab_Rename_FUp_Thiazolid_2013 (RenameAttributesModule)
inputs
  custom = _Ext_SoggettiConAntiDiab_Filter_FUp_Thiazolid_2013
parameters
  inputAttributes = [FUp_Thiazolid]
  outputAttributes = [FUp_Thiazolid_2013]
end

_Ext_SoggettiConAntiDiab_Keep_FUp_Thiazolid_2013 (DropModule)
inputs
  custom = _Ext_SoggettiConAntiDiab_Rename_FUp_Thiazolid_2013
parameters
  params = [ PERSON_ID,FUp_Thiazolid_2013 ]
   mode = keep 
end

_Ext_SoggettiConAntiDiab_Filter_FUp_Thiazolid_2014 (FilterModule)
inputs
	custom = SoggettiAnnoConAntiDiab
parameters
	conditions = [ {Year=2014} ]
	end

_Ext_SoggettiConAntiDiab_Rename_FUp_Thiazolid_2014 (RenameAttributesModule)
inputs
  custom = _Ext_SoggettiConAntiDiab_Filter_FUp_Thiazolid_2014
parameters
  inputAttributes = [FUp_Thiazolid]
  outputAttributes = [FUp_Thiazolid_2014]
end

_Ext_SoggettiConAntiDiab_Keep_FUp_Thiazolid_2014 (DropModule)
inputs
  custom = _Ext_SoggettiConAntiDiab_Rename_FUp_Thiazolid_2014
parameters
  params = [ PERSON_ID,FUp_Thiazolid_2014 ]
   mode = keep 
end

_Ext_SoggettiConAntiDiab_ExtendData_Aux (ExtendDataModule)
inputs
	custom = SoggettiAnnoConAntiDiab
parameters
  attributes = [ {_Aux: int=1} ]
end

_Ext_SoggettiConAntiDiab_unique_byFields (AggregateModule)
inputs
  custom = _Ext_SoggettiConAntiDiab_ExtendData_Aux
parameters
  isInputSorted = true
  groupBy = [ PERSON_ID ]
  functions = [ SUM(_Aux) ]
  results = [ {_Freq:int} ]
end

_Ext_SoggettiConAntiDiab_Drop_Aux_Var (DropModule)
inputs
  custom = _Ext_SoggettiConAntiDiab_unique_byFields
parameters
  params = [ _Freq ]
  
end


  _AUX_SoggettiConAntiDiab_0 (MergeModule)
  inputs    
      custom = _Ext_SoggettiConAntiDiab_Drop_Aux_Var
       custom = _Ext_SoggettiConAntiDiab_Keep_FUp_AnaGLP1_2008
  parameters
   primaryKey = [ PERSON_ID ]
   fieldNames = [ PERSON_ID ]
  end

  _AUX_SoggettiConAntiDiab_1 (MergeModule)
  inputs    
      custom = _AUX_SoggettiConAntiDiab_0
       custom = _Ext_SoggettiConAntiDiab_Keep_FUp_AnaGLP1_2009
  parameters
   primaryKey = [ PERSON_ID ]
   fieldNames = [ PERSON_ID ]
  end

  _AUX_SoggettiConAntiDiab_2 (MergeModule)
  inputs    
      custom = _AUX_SoggettiConAntiDiab_1
       custom = _Ext_SoggettiConAntiDiab_Keep_FUp_AnaGLP1_2010
  parameters
   primaryKey = [ PERSON_ID ]
   fieldNames = [ PERSON_ID ]
  end

  _AUX_SoggettiConAntiDiab_3 (MergeModule)
  inputs    
      custom = _AUX_SoggettiConAntiDiab_2
       custom = _Ext_SoggettiConAntiDiab_Keep_FUp_AnaGLP1_2011
  parameters
   primaryKey = [ PERSON_ID ]
   fieldNames = [ PERSON_ID ]
  end

  _AUX_SoggettiConAntiDiab_4 (MergeModule)
  inputs    
      custom = _AUX_SoggettiConAntiDiab_3
       custom = _Ext_SoggettiConAntiDiab_Keep_FUp_AnaGLP1_2012
  parameters
   primaryKey = [ PERSON_ID ]
   fieldNames = [ PERSON_ID ]
  end

  _AUX_SoggettiConAntiDiab_5 (MergeModule)
  inputs    
      custom = _AUX_SoggettiConAntiDiab_4
       custom = _Ext_SoggettiConAntiDiab_Keep_FUp_AnaGLP1_2013
  parameters
   primaryKey = [ PERSON_ID ]
   fieldNames = [ PERSON_ID ]
  end

  _AUX_SoggettiConAntiDiab_6 (MergeModule)
  inputs    
      custom = _AUX_SoggettiConAntiDiab_5
       custom = _Ext_SoggettiConAntiDiab_Keep_FUp_AnaGLP1_2014
  parameters
   primaryKey = [ PERSON_ID ]
   fieldNames = [ PERSON_ID ]
  end

  _AUX_SoggettiConAntiDiab_7 (MergeModule)
  inputs    
      custom = _AUX_SoggettiConAntiDiab_6
       custom = _Ext_SoggettiConAntiDiab_Keep_FUp_IniDDP4_2008
  parameters
   primaryKey = [ PERSON_ID ]
   fieldNames = [ PERSON_ID ]
  end

  _AUX_SoggettiConAntiDiab_8 (MergeModule)
  inputs    
      custom = _AUX_SoggettiConAntiDiab_7
       custom = _Ext_SoggettiConAntiDiab_Keep_FUp_IniDDP4_2009
  parameters
   primaryKey = [ PERSON_ID ]
   fieldNames = [ PERSON_ID ]
  end

  _AUX_SoggettiConAntiDiab_9 (MergeModule)
  inputs    
      custom = _AUX_SoggettiConAntiDiab_8
       custom = _Ext_SoggettiConAntiDiab_Keep_FUp_IniDDP4_2010
  parameters
   primaryKey = [ PERSON_ID ]
   fieldNames = [ PERSON_ID ]
  end

  _AUX_SoggettiConAntiDiab_10 (MergeModule)
  inputs    
      custom = _AUX_SoggettiConAntiDiab_9
       custom = _Ext_SoggettiConAntiDiab_Keep_FUp_IniDDP4_2011
  parameters
   primaryKey = [ PERSON_ID ]
   fieldNames = [ PERSON_ID ]
  end

  _AUX_SoggettiConAntiDiab_11 (MergeModule)
  inputs    
      custom = _AUX_SoggettiConAntiDiab_10
       custom = _Ext_SoggettiConAntiDiab_Keep_FUp_IniDDP4_2012
  parameters
   primaryKey = [ PERSON_ID ]
   fieldNames = [ PERSON_ID ]
  end

  _AUX_SoggettiConAntiDiab_12 (MergeModule)
  inputs    
      custom = _AUX_SoggettiConAntiDiab_11
       custom = _Ext_SoggettiConAntiDiab_Keep_FUp_IniDDP4_2013
  parameters
   primaryKey = [ PERSON_ID ]
   fieldNames = [ PERSON_ID ]
  end

  _AUX_SoggettiConAntiDiab_13 (MergeModule)
  inputs    
      custom = _AUX_SoggettiConAntiDiab_12
       custom = _Ext_SoggettiConAntiDiab_Keep_FUp_IniDDP4_2014
  parameters
   primaryKey = [ PERSON_ID ]
   fieldNames = [ PERSON_ID ]
  end

  _AUX_SoggettiConAntiDiab_14 (MergeModule)
  inputs    
      custom = _AUX_SoggettiConAntiDiab_13
       custom = _Ext_SoggettiConAntiDiab_Keep_FUp_Biguani_2008
  parameters
   primaryKey = [ PERSON_ID ]
   fieldNames = [ PERSON_ID ]
  end

  _AUX_SoggettiConAntiDiab_15 (MergeModule)
  inputs    
      custom = _AUX_SoggettiConAntiDiab_14
       custom = _Ext_SoggettiConAntiDiab_Keep_FUp_Biguani_2009
  parameters
   primaryKey = [ PERSON_ID ]
   fieldNames = [ PERSON_ID ]
  end

  _AUX_SoggettiConAntiDiab_16 (MergeModule)
  inputs    
      custom = _AUX_SoggettiConAntiDiab_15
       custom = _Ext_SoggettiConAntiDiab_Keep_FUp_Biguani_2010
  parameters
   primaryKey = [ PERSON_ID ]
   fieldNames = [ PERSON_ID ]
  end

  _AUX_SoggettiConAntiDiab_17 (MergeModule)
  inputs    
      custom = _AUX_SoggettiConAntiDiab_16
       custom = _Ext_SoggettiConAntiDiab_Keep_FUp_Biguani_2011
  parameters
   primaryKey = [ PERSON_ID ]
   fieldNames = [ PERSON_ID ]
  end

  _AUX_SoggettiConAntiDiab_18 (MergeModule)
  inputs    
      custom = _AUX_SoggettiConAntiDiab_17
       custom = _Ext_SoggettiConAntiDiab_Keep_FUp_Biguani_2012
  parameters
   primaryKey = [ PERSON_ID ]
   fieldNames = [ PERSON_ID ]
  end

  _AUX_SoggettiConAntiDiab_19 (MergeModule)
  inputs    
      custom = _AUX_SoggettiConAntiDiab_18
       custom = _Ext_SoggettiConAntiDiab_Keep_FUp_Biguani_2013
  parameters
   primaryKey = [ PERSON_ID ]
   fieldNames = [ PERSON_ID ]
  end

  _AUX_SoggettiConAntiDiab_20 (MergeModule)
  inputs    
      custom = _AUX_SoggettiConAntiDiab_19
       custom = _Ext_SoggettiConAntiDiab_Keep_FUp_Biguani_2014
  parameters
   primaryKey = [ PERSON_ID ]
   fieldNames = [ PERSON_ID ]
  end

  _AUX_SoggettiConAntiDiab_21 (MergeModule)
  inputs    
      custom = _AUX_SoggettiConAntiDiab_20
       custom = _Ext_SoggettiConAntiDiab_Keep_FUp_Insuli_2008
  parameters
   primaryKey = [ PERSON_ID ]
   fieldNames = [ PERSON_ID ]
  end

  _AUX_SoggettiConAntiDiab_22 (MergeModule)
  inputs    
      custom = _AUX_SoggettiConAntiDiab_21
       custom = _Ext_SoggettiConAntiDiab_Keep_FUp_Insuli_2009
  parameters
   primaryKey = [ PERSON_ID ]
   fieldNames = [ PERSON_ID ]
  end

  _AUX_SoggettiConAntiDiab_23 (MergeModule)
  inputs    
      custom = _AUX_SoggettiConAntiDiab_22
       custom = _Ext_SoggettiConAntiDiab_Keep_FUp_Insuli_2010
  parameters
   primaryKey = [ PERSON_ID ]
   fieldNames = [ PERSON_ID ]
  end

  _AUX_SoggettiConAntiDiab_24 (MergeModule)
  inputs    
      custom = _AUX_SoggettiConAntiDiab_23
       custom = _Ext_SoggettiConAntiDiab_Keep_FUp_Insuli_2011
  parameters
   primaryKey = [ PERSON_ID ]
   fieldNames = [ PERSON_ID ]
  end

  _AUX_SoggettiConAntiDiab_25 (MergeModule)
  inputs    
      custom = _AUX_SoggettiConAntiDiab_24
       custom = _Ext_SoggettiConAntiDiab_Keep_FUp_Insuli_2012
  parameters
   primaryKey = [ PERSON_ID ]
   fieldNames = [ PERSON_ID ]
  end

  _AUX_SoggettiConAntiDiab_26 (MergeModule)
  inputs    
      custom = _AUX_SoggettiConAntiDiab_25
       custom = _Ext_SoggettiConAntiDiab_Keep_FUp_Insuli_2013
  parameters
   primaryKey = [ PERSON_ID ]
   fieldNames = [ PERSON_ID ]
  end

  _AUX_SoggettiConAntiDiab_27 (MergeModule)
  inputs    
      custom = _AUX_SoggettiConAntiDiab_26
       custom = _Ext_SoggettiConAntiDiab_Keep_FUp_Insuli_2014
  parameters
   primaryKey = [ PERSON_ID ]
   fieldNames = [ PERSON_ID ]
  end

  _AUX_SoggettiConAntiDiab_28 (MergeModule)
  inputs    
      custom = _AUX_SoggettiConAntiDiab_27
       custom = _Ext_SoggettiConAntiDiab_Keep_FUp_HypoCombFix_2008
  parameters
   primaryKey = [ PERSON_ID ]
   fieldNames = [ PERSON_ID ]
  end

  _AUX_SoggettiConAntiDiab_29 (MergeModule)
  inputs    
      custom = _AUX_SoggettiConAntiDiab_28
       custom = _Ext_SoggettiConAntiDiab_Keep_FUp_HypoCombFix_2009
  parameters
   primaryKey = [ PERSON_ID ]
   fieldNames = [ PERSON_ID ]
  end

  _AUX_SoggettiConAntiDiab_30 (MergeModule)
  inputs    
      custom = _AUX_SoggettiConAntiDiab_29
       custom = _Ext_SoggettiConAntiDiab_Keep_FUp_HypoCombFix_2010
  parameters
   primaryKey = [ PERSON_ID ]
   fieldNames = [ PERSON_ID ]
  end

  _AUX_SoggettiConAntiDiab_31 (MergeModule)
  inputs    
      custom = _AUX_SoggettiConAntiDiab_30
       custom = _Ext_SoggettiConAntiDiab_Keep_FUp_HypoCombFix_2011
  parameters
   primaryKey = [ PERSON_ID ]
   fieldNames = [ PERSON_ID ]
  end

  _AUX_SoggettiConAntiDiab_32 (MergeModule)
  inputs    
      custom = _AUX_SoggettiConAntiDiab_31
       custom = _Ext_SoggettiConAntiDiab_Keep_FUp_HypoCombFix_2012
  parameters
   primaryKey = [ PERSON_ID ]
   fieldNames = [ PERSON_ID ]
  end

  _AUX_SoggettiConAntiDiab_33 (MergeModule)
  inputs    
      custom = _AUX_SoggettiConAntiDiab_32
       custom = _Ext_SoggettiConAntiDiab_Keep_FUp_HypoCombFix_2013
  parameters
   primaryKey = [ PERSON_ID ]
   fieldNames = [ PERSON_ID ]
  end

  _AUX_SoggettiConAntiDiab_34 (MergeModule)
  inputs    
      custom = _AUX_SoggettiConAntiDiab_33
       custom = _Ext_SoggettiConAntiDiab_Keep_FUp_HypoCombFix_2014
  parameters
   primaryKey = [ PERSON_ID ]
   fieldNames = [ PERSON_ID ]
  end

  _AUX_SoggettiConAntiDiab_35 (MergeModule)
  inputs    
      custom = _AUX_SoggettiConAntiDiab_34
       custom = _Ext_SoggettiConAntiDiab_Keep_FUp_IniAlpha_2008
  parameters
   primaryKey = [ PERSON_ID ]
   fieldNames = [ PERSON_ID ]
  end

  _AUX_SoggettiConAntiDiab_36 (MergeModule)
  inputs    
      custom = _AUX_SoggettiConAntiDiab_35
       custom = _Ext_SoggettiConAntiDiab_Keep_FUp_IniAlpha_2009
  parameters
   primaryKey = [ PERSON_ID ]
   fieldNames = [ PERSON_ID ]
  end

  _AUX_SoggettiConAntiDiab_37 (MergeModule)
  inputs    
      custom = _AUX_SoggettiConAntiDiab_36
       custom = _Ext_SoggettiConAntiDiab_Keep_FUp_IniAlpha_2010
  parameters
   primaryKey = [ PERSON_ID ]
   fieldNames = [ PERSON_ID ]
  end

  _AUX_SoggettiConAntiDiab_38 (MergeModule)
  inputs    
      custom = _AUX_SoggettiConAntiDiab_37
       custom = _Ext_SoggettiConAntiDiab_Keep_FUp_IniAlpha_2011
  parameters
   primaryKey = [ PERSON_ID ]
   fieldNames = [ PERSON_ID ]
  end

  _AUX_SoggettiConAntiDiab_39 (MergeModule)
  inputs    
      custom = _AUX_SoggettiConAntiDiab_38
       custom = _Ext_SoggettiConAntiDiab_Keep_FUp_IniAlpha_2012
  parameters
   primaryKey = [ PERSON_ID ]
   fieldNames = [ PERSON_ID ]
  end

  _AUX_SoggettiConAntiDiab_40 (MergeModule)
  inputs    
      custom = _AUX_SoggettiConAntiDiab_39
       custom = _Ext_SoggettiConAntiDiab_Keep_FUp_IniAlpha_2013
  parameters
   primaryKey = [ PERSON_ID ]
   fieldNames = [ PERSON_ID ]
  end

  _AUX_SoggettiConAntiDiab_41 (MergeModule)
  inputs    
      custom = _AUX_SoggettiConAntiDiab_40
       custom = _Ext_SoggettiConAntiDiab_Keep_FUp_IniAlpha_2014
  parameters
   primaryKey = [ PERSON_ID ]
   fieldNames = [ PERSON_ID ]
  end

  _AUX_SoggettiConAntiDiab_42 (MergeModule)
  inputs    
      custom = _AUX_SoggettiConAntiDiab_41
       custom = _Ext_SoggettiConAntiDiab_Keep_FUp_Meglitini_2008
  parameters
   primaryKey = [ PERSON_ID ]
   fieldNames = [ PERSON_ID ]
  end

  _AUX_SoggettiConAntiDiab_43 (MergeModule)
  inputs    
      custom = _AUX_SoggettiConAntiDiab_42
       custom = _Ext_SoggettiConAntiDiab_Keep_FUp_Meglitini_2009
  parameters
   primaryKey = [ PERSON_ID ]
   fieldNames = [ PERSON_ID ]
  end

  _AUX_SoggettiConAntiDiab_44 (MergeModule)
  inputs    
      custom = _AUX_SoggettiConAntiDiab_43
       custom = _Ext_SoggettiConAntiDiab_Keep_FUp_Meglitini_2010
  parameters
   primaryKey = [ PERSON_ID ]
   fieldNames = [ PERSON_ID ]
  end

  _AUX_SoggettiConAntiDiab_45 (MergeModule)
  inputs    
      custom = _AUX_SoggettiConAntiDiab_44
       custom = _Ext_SoggettiConAntiDiab_Keep_FUp_Meglitini_2011
  parameters
   primaryKey = [ PERSON_ID ]
   fieldNames = [ PERSON_ID ]
  end

  _AUX_SoggettiConAntiDiab_46 (MergeModule)
  inputs    
      custom = _AUX_SoggettiConAntiDiab_45
       custom = _Ext_SoggettiConAntiDiab_Keep_FUp_Meglitini_2012
  parameters
   primaryKey = [ PERSON_ID ]
   fieldNames = [ PERSON_ID ]
  end

  _AUX_SoggettiConAntiDiab_47 (MergeModule)
  inputs    
      custom = _AUX_SoggettiConAntiDiab_46
       custom = _Ext_SoggettiConAntiDiab_Keep_FUp_Meglitini_2013
  parameters
   primaryKey = [ PERSON_ID ]
   fieldNames = [ PERSON_ID ]
  end

  _AUX_SoggettiConAntiDiab_48 (MergeModule)
  inputs    
      custom = _AUX_SoggettiConAntiDiab_47
       custom = _Ext_SoggettiConAntiDiab_Keep_FUp_Meglitini_2014
  parameters
   primaryKey = [ PERSON_ID ]
   fieldNames = [ PERSON_ID ]
  end

  _AUX_SoggettiConAntiDiab_49 (MergeModule)
  inputs    
      custom = _AUX_SoggettiConAntiDiab_48
       custom = _Ext_SoggettiConAntiDiab_Keep_FUp_Sulfonylu_2008
  parameters
   primaryKey = [ PERSON_ID ]
   fieldNames = [ PERSON_ID ]
  end

  _AUX_SoggettiConAntiDiab_50 (MergeModule)
  inputs    
      custom = _AUX_SoggettiConAntiDiab_49
       custom = _Ext_SoggettiConAntiDiab_Keep_FUp_Sulfonylu_2009
  parameters
   primaryKey = [ PERSON_ID ]
   fieldNames = [ PERSON_ID ]
  end

  _AUX_SoggettiConAntiDiab_51 (MergeModule)
  inputs    
      custom = _AUX_SoggettiConAntiDiab_50
       custom = _Ext_SoggettiConAntiDiab_Keep_FUp_Sulfonylu_2010
  parameters
   primaryKey = [ PERSON_ID ]
   fieldNames = [ PERSON_ID ]
  end

  _AUX_SoggettiConAntiDiab_52 (MergeModule)
  inputs    
      custom = _AUX_SoggettiConAntiDiab_51
       custom = _Ext_SoggettiConAntiDiab_Keep_FUp_Sulfonylu_2011
  parameters
   primaryKey = [ PERSON_ID ]
   fieldNames = [ PERSON_ID ]
  end

  _AUX_SoggettiConAntiDiab_53 (MergeModule)
  inputs    
      custom = _AUX_SoggettiConAntiDiab_52
       custom = _Ext_SoggettiConAntiDiab_Keep_FUp_Sulfonylu_2012
  parameters
   primaryKey = [ PERSON_ID ]
   fieldNames = [ PERSON_ID ]
  end

  _AUX_SoggettiConAntiDiab_54 (MergeModule)
  inputs    
      custom = _AUX_SoggettiConAntiDiab_53
       custom = _Ext_SoggettiConAntiDiab_Keep_FUp_Sulfonylu_2013
  parameters
   primaryKey = [ PERSON_ID ]
   fieldNames = [ PERSON_ID ]
  end

  _AUX_SoggettiConAntiDiab_55 (MergeModule)
  inputs    
      custom = _AUX_SoggettiConAntiDiab_54
       custom = _Ext_SoggettiConAntiDiab_Keep_FUp_Sulfonylu_2014
  parameters
   primaryKey = [ PERSON_ID ]
   fieldNames = [ PERSON_ID ]
  end

  _AUX_SoggettiConAntiDiab_56 (MergeModule)
  inputs    
      custom = _AUX_SoggettiConAntiDiab_55
       custom = _Ext_SoggettiConAntiDiab_Keep_FUp_Thiazolid_2008
  parameters
   primaryKey = [ PERSON_ID ]
   fieldNames = [ PERSON_ID ]
  end

  _AUX_SoggettiConAntiDiab_57 (MergeModule)
  inputs    
      custom = _AUX_SoggettiConAntiDiab_56
       custom = _Ext_SoggettiConAntiDiab_Keep_FUp_Thiazolid_2009
  parameters
   primaryKey = [ PERSON_ID ]
   fieldNames = [ PERSON_ID ]
  end

  _AUX_SoggettiConAntiDiab_58 (MergeModule)
  inputs    
      custom = _AUX_SoggettiConAntiDiab_57
       custom = _Ext_SoggettiConAntiDiab_Keep_FUp_Thiazolid_2010
  parameters
   primaryKey = [ PERSON_ID ]
   fieldNames = [ PERSON_ID ]
  end

  _AUX_SoggettiConAntiDiab_59 (MergeModule)
  inputs    
      custom = _AUX_SoggettiConAntiDiab_58
       custom = _Ext_SoggettiConAntiDiab_Keep_FUp_Thiazolid_2011
  parameters
   primaryKey = [ PERSON_ID ]
   fieldNames = [ PERSON_ID ]
  end

  _AUX_SoggettiConAntiDiab_60 (MergeModule)
  inputs    
      custom = _AUX_SoggettiConAntiDiab_59
       custom = _Ext_SoggettiConAntiDiab_Keep_FUp_Thiazolid_2012
  parameters
   primaryKey = [ PERSON_ID ]
   fieldNames = [ PERSON_ID ]
  end

  _AUX_SoggettiConAntiDiab_61 (MergeModule)
  inputs    
      custom = _AUX_SoggettiConAntiDiab_60
       custom = _Ext_SoggettiConAntiDiab_Keep_FUp_Thiazolid_2013
  parameters
   primaryKey = [ PERSON_ID ]
   fieldNames = [ PERSON_ID ]
  end

  SoggettiConAntiDiab (MergeModule)
  inputs    
      custom = _AUX_SoggettiConAntiDiab_61
       custom = _Ext_SoggettiConAntiDiab_Keep_FUp_Thiazolid_2014
  parameters
   primaryKey = [ PERSON_ID ]
   fieldNames = [ PERSON_ID ]
  end


/* End macro ReshapeWide for SoggettiConAntiDiab*/


// output soggetti con AntiDiabiate
INCRE_11_SoggettiConFUpAntiDiab (FileOutputModule)
inputs
	custom = SoggettiConAntiDiab
parameters
	checksum = none
	compression = none
end
