# Supplementary material for: Patterns and trends of utilization of incretin-based medicines between 2008 and 2014 in three Italian geographic areas
Source: BMC Endocr Disord. 2019 Feb 7;19:18. doi: 10.1186/s12902-019-0334-y (PMC6367760; doi:10.1186/s12902-019-0334-y)
Supplement: Supplementary file 3 — Appendix 3. Data processing procedures (ZIP 43 kb) [file 12902_2019_334_MOESM3_ESM.zip › INCRE_12_seconda_raccolta_datiR1.txt]

// Script generated on 02/06/2016 19:49:25


// carica la classificazione dell'uso nei 365 gg precedenti
Analitico_Prima (ScriptInputModule)
parameters
   scriptFilename = INCRE_7_crea_dataset_analitico_prima_incretina.txt
   inputName = INCRE_7_Dataset_Analitico_Individuale_Prima_Incretina
   expectedSchema = custom
end

// carica nuovi dati covariate
// Load data from INCRE_10_SoggettiConInPersistenza
InPersistenza (ScriptInputModule)
parameters
	scriptFilename = INCRE_10_altre_caratteristiche_nuovi_utilizzatori.txt
	inputName = INCRE_10_SoggettiConInPersistenza
	expectedSchema = custom
end
// Load data from INCRE_10_SoggettiConCovar
Covar (ScriptInputModule)
parameters
	scriptFilename = INCRE_10_altre_caratteristiche_nuovi_utilizzatori.txt
	inputName = INCRE_10_SoggettiConCovar
	expectedSchema = custom
end

// carica nuovi dati follow up
// Load data from INCRE_11_SoggettiPersistentiInsulina
PersistentiInsulina (ScriptInputModule)
parameters
	scriptFilename = INCRE_11_followup_nuovi_utilizzatori.txt
	inputName = INCRE_11_SoggettiPersistentiInsulina
	expectedSchema = custom
end
// Load data from INCRE_11_SoggettiPersistentiIncre
PersistentiIncre (ScriptInputModule)
parameters
	scriptFilename = INCRE_11_followup_nuovi_utilizzatori.txt
	inputName = INCRE_11_SoggettiPersistentiIncre
	expectedSchema = custom
end
// Load data from INCRE_11_SoggettiConFUpAntiDiab
FUpAntiDiab (ScriptInputModule)
parameters
	scriptFilename = INCRE_11_followup_nuovi_utilizzatori.txt
	inputName = INCRE_11_SoggettiConFUpAntiDiab
	expectedSchema = custom
end

// 

  _AUX_AnaliticoConDettagli_0 (MergeModule)
  inputs    
      custom = Analitico_Prima
       custom = InPersistenza
  parameters
   primaryKey = [ PERSON_ID ]
   fieldNames = [ PERSON_ID ]
  end

  _AUX_AnaliticoConDettagli_1 (MergeModule)
  inputs    
      custom = _AUX_AnaliticoConDettagli_0
       custom = Covar
  parameters
   primaryKey = [ PERSON_ID ]
   fieldNames = [ PERSON_ID ]
  end

  _AUX_AnaliticoConDettagli_2 (MergeModule)
  inputs    
      custom = _AUX_AnaliticoConDettagli_1
       custom = PersistentiInsulina
  parameters
   primaryKey = [ PERSON_ID ]
   fieldNames = [ PERSON_ID ]
  end

  _AUX_AnaliticoConDettagli_3 (MergeModule)
  inputs    
      custom = _AUX_AnaliticoConDettagli_2
       custom = PersistentiIncre
  parameters
   primaryKey = [ PERSON_ID ]
   fieldNames = [ PERSON_ID ]
  end

  AnaliticoConDettagli (MergeModule)
  inputs    
      custom = _AUX_AnaliticoConDettagli_3
       custom = FUpAntiDiab
  parameters
   primaryKey = [ PERSON_ID ]
   fieldNames = [ PERSON_ID ]
  end


// 
INCRE_12_Dataset_Analitico_Individuale_Prima_Incretina_Con_Approfondimenti (FileOutputModule)
inputs
	custom = AnaliticoConDettagli
parameters
	checksum = none
	compression = none
end

// classe eta' 2008


_Ext_ClassEta2008 (ExtendDataModule)
inputs
  custom = AnaliticoConDettagli
parameters
  attributes = [ {ClasseEta_2008 : string} ]
end

_Ext_ClassEta20080 (ApplyFunction)
inputs
  custom = _Ext_ClassEta2008
parameters
     function = ID("0-17")
     result = ClasseEta_2008
     conditions = [{ Eta2008 >= 0 };{ Eta2008 < 18 }]
     boolExpr = AND
end

_Ext_ClassEta20081 (ApplyFunction)
inputs
  custom = _Ext_ClassEta20080
parameters
     function = ID("18-44")
     result = ClasseEta_2008
     conditions = [{ Eta2008 >= 18 };{ Eta2008 < 45 }]
     boolExpr = AND
end

_Ext_ClassEta20082 (ApplyFunction)
inputs
  custom = _Ext_ClassEta20081
parameters
     function = ID("45-64")
     result = ClasseEta_2008
     conditions = [{ Eta2008 >= 45 };{ Eta2008 < 65 }]
     boolExpr = AND
end

_Ext_ClassEta20083 (ApplyFunction)
inputs
  custom = _Ext_ClassEta20082
parameters
     function = ID("65-84")
     result = ClasseEta_2008
     conditions = [{ Eta2008 >= 65 };{ Eta2008 < 85 }]
     boolExpr = AND
end

_Ext_ClassEta20084 (ApplyFunction)
inputs
  custom = _Ext_ClassEta20083
parameters
     function = ID("85-149")
     result = ClasseEta_2008
     conditions = [{ Eta2008 >= 85 };{ Eta2008 < 150 }]
     boolExpr = AND
end

ClassEta2008 (ApplyFunction)
inputs
  custom = _Ext_ClassEta20084
parameters
    function = ID("150+")
    result = ClasseEta_2008
    conditions = [{ Eta2008 >= 150 }]
end


// classe eta' 2009


_Ext_ClassEta2009 (ExtendDataModule)
inputs
  custom = ClassEta2008
parameters
  attributes = [ {ClasseEta_2009 : string} ]
end

_Ext_ClassEta20090 (ApplyFunction)
inputs
  custom = _Ext_ClassEta2009
parameters
     function = ID("0-17")
     result = ClasseEta_2009
     conditions = [{ Eta2009 >= 0 };{ Eta2009 < 18 }]
     boolExpr = AND
end

_Ext_ClassEta20091 (ApplyFunction)
inputs
  custom = _Ext_ClassEta20090
parameters
     function = ID("18-44")
     result = ClasseEta_2009
     conditions = [{ Eta2009 >= 18 };{ Eta2009 < 45 }]
     boolExpr = AND
end

_Ext_ClassEta20092 (ApplyFunction)
inputs
  custom = _Ext_ClassEta20091
parameters
     function = ID("45-64")
     result = ClasseEta_2009
     conditions = [{ Eta2009 >= 45 };{ Eta2009 < 65 }]
     boolExpr = AND
end

_Ext_ClassEta20093 (ApplyFunction)
inputs
  custom = _Ext_ClassEta20092
parameters
     function = ID("65-84")
     result = ClasseEta_2009
     conditions = [{ Eta2009 >= 65 };{ Eta2009 < 85 }]
     boolExpr = AND
end

_Ext_ClassEta20094 (ApplyFunction)
inputs
  custom = _Ext_ClassEta20093
parameters
     function = ID("85-149")
     result = ClasseEta_2009
     conditions = [{ Eta2009 >= 85 };{ Eta2009 < 150 }]
     boolExpr = AND
end

ClassEta2009 (ApplyFunction)
inputs
  custom = _Ext_ClassEta20094
parameters
    function = ID("150+")
    result = ClasseEta_2009
    conditions = [{ Eta2009 >= 150 }]
end


// classe eta' 2010


_Ext_ClassEta2010 (ExtendDataModule)
inputs
  custom = ClassEta2009
parameters
  attributes = [ {ClasseEta_2010 : string} ]
end

_Ext_ClassEta20100 (ApplyFunction)
inputs
  custom = _Ext_ClassEta2010
parameters
     function = ID("0-17")
     result = ClasseEta_2010
     conditions = [{ Eta2010 >= 0 };{ Eta2010 < 18 }]
     boolExpr = AND
end

_Ext_ClassEta20101 (ApplyFunction)
inputs
  custom = _Ext_ClassEta20100
parameters
     function = ID("18-44")
     result = ClasseEta_2010
     conditions = [{ Eta2010 >= 18 };{ Eta2010 < 45 }]
     boolExpr = AND
end

_Ext_ClassEta20102 (ApplyFunction)
inputs
  custom = _Ext_ClassEta20101
parameters
     function = ID("45-64")
     result = ClasseEta_2010
     conditions = [{ Eta2010 >= 45 };{ Eta2010 < 65 }]
     boolExpr = AND
end

_Ext_ClassEta20103 (ApplyFunction)
inputs
  custom = _Ext_ClassEta20102
parameters
     function = ID("65-84")
     result = ClasseEta_2010
     conditions = [{ Eta2010 >= 65 };{ Eta2010 < 85 }]
     boolExpr = AND
end

_Ext_ClassEta20104 (ApplyFunction)
inputs
  custom = _Ext_ClassEta20103
parameters
     function = ID("85-149")
     result = ClasseEta_2010
     conditions = [{ Eta2010 >= 85 };{ Eta2010 < 150 }]
     boolExpr = AND
end

ClassEta2010 (ApplyFunction)
inputs
  custom = _Ext_ClassEta20104
parameters
    function = ID("150+")
    result = ClasseEta_2010
    conditions = [{ Eta2010 >= 150 }]
end


// classe eta' 2011


_Ext_ClassEta2011 (ExtendDataModule)
inputs
  custom = ClassEta2010
parameters
  attributes = [ {ClasseEta_2011 : string} ]
end

_Ext_ClassEta20110 (ApplyFunction)
inputs
  custom = _Ext_ClassEta2011
parameters
     function = ID("0-17")
     result = ClasseEta_2011
     conditions = [{ Eta2011 >= 0 };{ Eta2011 < 18 }]
     boolExpr = AND
end

_Ext_ClassEta20111 (ApplyFunction)
inputs
  custom = _Ext_ClassEta20110
parameters
     function = ID("18-44")
     result = ClasseEta_2011
     conditions = [{ Eta2011 >= 18 };{ Eta2011 < 45 }]
     boolExpr = AND
end

_Ext_ClassEta20112 (ApplyFunction)
inputs
  custom = _Ext_ClassEta20111
parameters
     function = ID("45-64")
     result = ClasseEta_2011
     conditions = [{ Eta2011 >= 45 };{ Eta2011 < 65 }]
     boolExpr = AND
end

_Ext_ClassEta20113 (ApplyFunction)
inputs
  custom = _Ext_ClassEta20112
parameters
     function = ID("65-84")
     result = ClasseEta_2011
     conditions = [{ Eta2011 >= 65 };{ Eta2011 < 85 }]
     boolExpr = AND
end

_Ext_ClassEta20114 (ApplyFunction)
inputs
  custom = _Ext_ClassEta20113
parameters
     function = ID("85-149")
     result = ClasseEta_2011
     conditions = [{ Eta2011 >= 85 };{ Eta2011 < 150 }]
     boolExpr = AND
end

ClassEta2011 (ApplyFunction)
inputs
  custom = _Ext_ClassEta20114
parameters
    function = ID("150+")
    result = ClasseEta_2011
    conditions = [{ Eta2011 >= 150 }]
end


// classe eta' 2012


_Ext_ClassEta2012 (ExtendDataModule)
inputs
  custom = ClassEta2011
parameters
  attributes = [ {ClasseEta_2012 : string} ]
end

_Ext_ClassEta20120 (ApplyFunction)
inputs
  custom = _Ext_ClassEta2012
parameters
     function = ID("0-17")
     result = ClasseEta_2012
     conditions = [{ Eta2012 >= 0 };{ Eta2012 < 18 }]
     boolExpr = AND
end

_Ext_ClassEta20121 (ApplyFunction)
inputs
  custom = _Ext_ClassEta20120
parameters
     function = ID("18-44")
     result = ClasseEta_2012
     conditions = [{ Eta2012 >= 18 };{ Eta2012 < 45 }]
     boolExpr = AND
end

_Ext_ClassEta20122 (ApplyFunction)
inputs
  custom = _Ext_ClassEta20121
parameters
     function = ID("45-64")
     result = ClasseEta_2012
     conditions = [{ Eta2012 >= 45 };{ Eta2012 < 65 }]
     boolExpr = AND
end

_Ext_ClassEta20123 (ApplyFunction)
inputs
  custom = _Ext_ClassEta20122
parameters
     function = ID("65-84")
     result = ClasseEta_2012
     conditions = [{ Eta2012 >= 65 };{ Eta2012 < 85 }]
     boolExpr = AND
end

_Ext_ClassEta20124 (ApplyFunction)
inputs
  custom = _Ext_ClassEta20123
parameters
     function = ID("85-149")
     result = ClasseEta_2012
     conditions = [{ Eta2012 >= 85 };{ Eta2012 < 150 }]
     boolExpr = AND
end

ClassEta2012 (ApplyFunction)
inputs
  custom = _Ext_ClassEta20124
parameters
    function = ID("150+")
    result = ClasseEta_2012
    conditions = [{ Eta2012 >= 150 }]
end


// classe eta' 2013


_Ext_ClassEta2013 (ExtendDataModule)
inputs
  custom = ClassEta2012
parameters
  attributes = [ {ClasseEta_2013 : string} ]
end

_Ext_ClassEta20130 (ApplyFunction)
inputs
  custom = _Ext_ClassEta2013
parameters
     function = ID("0-17")
     result = ClasseEta_2013
     conditions = [{ Eta2013 >= 0 };{ Eta2013 < 18 }]
     boolExpr = AND
end

_Ext_ClassEta20131 (ApplyFunction)
inputs
  custom = _Ext_ClassEta20130
parameters
     function = ID("18-44")
     result = ClasseEta_2013
     conditions = [{ Eta2013 >= 18 };{ Eta2013 < 45 }]
     boolExpr = AND
end

_Ext_ClassEta20132 (ApplyFunction)
inputs
  custom = _Ext_ClassEta20131
parameters
     function = ID("45-64")
     result = ClasseEta_2013
     conditions = [{ Eta2013 >= 45 };{ Eta2013 < 65 }]
     boolExpr = AND
end

_Ext_ClassEta20133 (ApplyFunction)
inputs
  custom = _Ext_ClassEta20132
parameters
     function = ID("65-84")
     result = ClasseEta_2013
     conditions = [{ Eta2013 >= 65 };{ Eta2013 < 85 }]
     boolExpr = AND
end

_Ext_ClassEta20134 (ApplyFunction)
inputs
  custom = _Ext_ClassEta20133
parameters
     function = ID("85-149")
     result = ClasseEta_2013
     conditions = [{ Eta2013 >= 85 };{ Eta2013 < 150 }]
     boolExpr = AND
end

ClassEta2013 (ApplyFunction)
inputs
  custom = _Ext_ClassEta20134
parameters
    function = ID("150+")
    result = ClasseEta_2013
    conditions = [{ Eta2013 >= 150 }]
end


// classe eta' 2014


_Ext_ClassEta2014 (ExtendDataModule)
inputs
  custom = ClassEta2013
parameters
  attributes = [ {ClasseEta_2014 : string} ]
end

_Ext_ClassEta20140 (ApplyFunction)
inputs
  custom = _Ext_ClassEta2014
parameters
     function = ID("0-17")
     result = ClasseEta_2014
     conditions = [{ Eta2014 >= 0 };{ Eta2014 < 18 }]
     boolExpr = AND
end

_Ext_ClassEta20141 (ApplyFunction)
inputs
  custom = _Ext_ClassEta20140
parameters
     function = ID("18-44")
     result = ClasseEta_2014
     conditions = [{ Eta2014 >= 18 };{ Eta2014 < 45 }]
     boolExpr = AND
end

_Ext_ClassEta20142 (ApplyFunction)
inputs
  custom = _Ext_ClassEta20141
parameters
     function = ID("45-64")
     result = ClasseEta_2014
     conditions = [{ Eta2014 >= 45 };{ Eta2014 < 65 }]
     boolExpr = AND
end

_Ext_ClassEta20143 (ApplyFunction)
inputs
  custom = _Ext_ClassEta20142
parameters
     function = ID("65-84")
     result = ClasseEta_2014
     conditions = [{ Eta2014 >= 65 };{ Eta2014 < 85 }]
     boolExpr = AND
end

_Ext_ClassEta20144 (ApplyFunction)
inputs
  custom = _Ext_ClassEta20143
parameters
     function = ID("85-149")
     result = ClasseEta_2014
     conditions = [{ Eta2014 >= 85 };{ Eta2014 < 150 }]
     boolExpr = AND
end

ClassEta2014 (ApplyFunction)
inputs
  custom = _Ext_ClassEta20144
parameters
    function = ID("150+")
    result = ClasseEta_2014
    conditions = [{ Eta2014 >= 150 }]
end


// ordina
SortedAnalyticDataset (SortModule)
inputs
  custom = ClassEta2014
parameters
  fieldNames = [ Prima_2007,Prima_2008,Prima_2009,Prima_2010,Prima_2011,Prima_2012,Prima_2013,Prima_2014,ClassIncre_2007,ClassIncre_2008,ClassIncre_2009,ClassIncre_2010,ClassIncre_2011,ClassIncre_2012,ClassIncre_2013,ClassIncre_2014,ATCIncre_2007,ATCIncre_2008,ATCIncre_2009,ATCIncre_2010,ATCIncre_2011,ATCIncre_2012,ATCIncre_2013,ATCIncre_2014,PrimaIncretina,GENDER_CONCEPT_ID,InStudio2008,InStudio2009,InStudio2010,InStudio2011,InStudio2012,InStudio2013,InStudio2014,AnaGLP1_2007,AnaGLP1_2008,AnaGLP1_2009,AnaGLP1_2010,AnaGLP1_2011,AnaGLP1_2012,AnaGLP1_2013,AnaGLP1_2014,Biguani_2007,Biguani_2008,Biguani_2009,Biguani_2010,Biguani_2011,Biguani_2012,Biguani_2013,Biguani_2014,HypoCombFix_2007,HypoCombFix_2008,HypoCombFix_2009,HypoCombFix_2010,HypoCombFix_2011,HypoCombFix_2012,HypoCombFix_2013,HypoCombFix_2014,IniAlpha_2007,IniAlpha_2008,IniAlpha_2009,IniAlpha_2010,IniAlpha_2011,IniAlpha_2012,IniAlpha_2013,IniAlpha_2014,IniDDP4_2007,IniDDP4_2008,IniDDP4_2009,IniDDP4_2010,IniDDP4_2011,IniDDP4_2012,IniDDP4_2013,IniDDP4_2014,Insuli_2007,Insuli_2008,Insuli_2009,Insuli_2010,Insuli_2011,Insuli_2012,Insuli_2013,Insuli_2014,Meglitini_2007,Meglitini_2008,Meglitini_2009,Meglitini_2010,Meglitini_2011,Meglitini_2012,Meglitini_2013,Meglitini_2014,Sulfonylu_2007,Sulfonylu_2008,Sulfonylu_2009,Sulfonylu_2010,Sulfonylu_2011,Sulfonylu_2012,Sulfonylu_2013,Sulfonylu_2014,Thiazolid_2007,Thiazolid_2008,Thiazolid_2009,Thiazolid_2010,Thiazolid_2011,Thiazolid_2012,Thiazolid_2013,Thiazolid_2014,Any_2007,Any_2008,Any_2009,Any_2010,Any_2011,Any_2012,Any_2013,Any_2014,Seq_2008,Seq_2009,Seq_2010,Seq_2011,Seq_2012,Seq_2013,Seq_2014,InPersistenza_2008,InPersistenza_2009,InPersistenza_2010,InPersistenza_2011,InPersistenza_2012,InPersistenza_2013,InPersistenza_2014,Cov_Cardter_2008,Cov_Cardter_2009,Cov_Cardter_2010,Cov_Cardter_2011,Cov_Cardter_2012,Cov_Cardter_2013,Cov_Cardter_2014,Cov_Vasodil_2008,Cov_Vasodil_2009,Cov_Vasodil_2010,Cov_Vasodil_2011,Cov_Vasodil_2012,Cov_Vasodil_2013,Cov_Vasodil_2014,Cov_Antithromb_2008,Cov_Antithromb_2009,Cov_Antithromb_2010,Cov_Antithromb_2011,Cov_Antithromb_2012,Cov_Antithromb_2013,Cov_Antithromb_2014,Cov_Cortico_2008,Cov_Cortico_2009,Cov_Cortico_2010,Cov_Cortico_2011,Cov_Cortico_2012,Cov_Cortico_2013,Cov_Cortico_2014,Pers_Insulin_2008,Pers_Insulin_2009,Pers_Insulin_2010,Pers_Insulin_2011,Pers_Insulin_2012,Pers_Insulin_2013,Pers_Insulin_2014,Pers_Incre_2008,Pers_Incre_2009,Pers_Incre_2010,Pers_Incre_2011,Pers_Incre_2012,Pers_Incre_2013,Pers_Incre_2014,FUp_AnaGLP1_2008,FUp_AnaGLP1_2009,FUp_AnaGLP1_2010,FUp_AnaGLP1_2011,FUp_AnaGLP1_2012,FUp_AnaGLP1_2013,FUp_AnaGLP1_2014,FUp_IniDDP4_2008,FUp_IniDDP4_2009,FUp_IniDDP4_2010,FUp_IniDDP4_2011,FUp_IniDDP4_2012,FUp_IniDDP4_2013,FUp_IniDDP4_2014,FUp_Biguani_2008,FUp_Biguani_2009,FUp_Biguani_2010,FUp_Biguani_2011,FUp_Biguani_2012,FUp_Biguani_2013,FUp_Biguani_2014,FUp_Insuli_2008,FUp_Insuli_2009,FUp_Insuli_2010,FUp_Insuli_2011,FUp_Insuli_2012,FUp_Insuli_2013,FUp_Insuli_2014,FUp_HypoCombFix_2008,FUp_HypoCombFix_2009,FUp_HypoCombFix_2010,FUp_HypoCombFix_2011,FUp_HypoCombFix_2012,FUp_HypoCombFix_2013,FUp_HypoCombFix_2014,FUp_IniAlpha_2008,FUp_IniAlpha_2009,FUp_IniAlpha_2010,FUp_IniAlpha_2011,FUp_IniAlpha_2012,FUp_IniAlpha_2013,FUp_IniAlpha_2014,FUp_Meglitini_2008,FUp_Meglitini_2009,FUp_Meglitini_2010,FUp_Meglitini_2011,FUp_Meglitini_2012,FUp_Meglitini_2013,FUp_Meglitini_2014,FUp_Sulfonylu_2008,FUp_Sulfonylu_2009,FUp_Sulfonylu_2010,FUp_Sulfonylu_2011,FUp_Sulfonylu_2012,FUp_Sulfonylu_2013,FUp_Sulfonylu_2014,FUp_Thiazolid_2008,FUp_Thiazolid_2009,FUp_Thiazolid_2010,FUp_Thiazolid_2011,FUp_Thiazolid_2012,FUp_Thiazolid_2013,FUp_Thiazolid_2014,ClasseEta_2008,ClasseEta_2009,ClasseEta_2010,ClasseEta_2011,ClasseEta_2012,ClasseEta_2013,ClasseEta_2014 ]
end

// aggrega
DatasetAnaliticoAggregato (AggregateModule)
inputs
  custom = SortedAnalyticDataset
parameters
  isInputSorted = true
  groupBy = [ Prima_2007,Prima_2008,Prima_2009,Prima_2010,Prima_2011,Prima_2012,Prima_2013,Prima_2014,ClassIncre_2007,ClassIncre_2008,ClassIncre_2009,ClassIncre_2010,ClassIncre_2011,ClassIncre_2012,ClassIncre_2013,ClassIncre_2014,ATCIncre_2007,ATCIncre_2008,ATCIncre_2009,ATCIncre_2010,ATCIncre_2011,ATCIncre_2012,ATCIncre_2013,ATCIncre_2014,PrimaIncretina,GENDER_CONCEPT_ID,InStudio2008,InStudio2009,InStudio2010,InStudio2011,InStudio2012,InStudio2013,InStudio2014,AnaGLP1_2007,AnaGLP1_2008,AnaGLP1_2009,AnaGLP1_2010,AnaGLP1_2011,AnaGLP1_2012,AnaGLP1_2013,AnaGLP1_2014,Biguani_2007,Biguani_2008,Biguani_2009,Biguani_2010,Biguani_2011,Biguani_2012,Biguani_2013,Biguani_2014,HypoCombFix_2007,HypoCombFix_2008,HypoCombFix_2009,HypoCombFix_2010,HypoCombFix_2011,HypoCombFix_2012,HypoCombFix_2013,HypoCombFix_2014,IniAlpha_2007,IniAlpha_2008,IniAlpha_2009,IniAlpha_2010,IniAlpha_2011,IniAlpha_2012,IniAlpha_2013,IniAlpha_2014,IniDDP4_2007,IniDDP4_2008,IniDDP4_2009,IniDDP4_2010,IniDDP4_2011,IniDDP4_2012,IniDDP4_2013,IniDDP4_2014,Insuli_2007,Insuli_2008,Insuli_2009,Insuli_2010,Insuli_2011,Insuli_2012,Insuli_2013,Insuli_2014,Meglitini_2007,Meglitini_2008,Meglitini_2009,Meglitini_2010,Meglitini_2011,Meglitini_2012,Meglitini_2013,Meglitini_2014,Sulfonylu_2007,Sulfonylu_2008,Sulfonylu_2009,Sulfonylu_2010,Sulfonylu_2011,Sulfonylu_2012,Sulfonylu_2013,Sulfonylu_2014,Thiazolid_2007,Thiazolid_2008,Thiazolid_2009,Thiazolid_2010,Thiazolid_2011,Thiazolid_2012,Thiazolid_2013,Thiazolid_2014,Any_2007,Any_2008,Any_2009,Any_2010,Any_2011,Any_2012,Any_2013,Any_2014,Seq_2008,Seq_2009,Seq_2010,Seq_2011,Seq_2012,Seq_2013,Seq_2014,InPersistenza_2008,InPersistenza_2009,InPersistenza_2010,InPersistenza_2011,InPersistenza_2012,InPersistenza_2013,InPersistenza_2014,Cov_Cardter_2008,Cov_Cardter_2009,Cov_Cardter_2010,Cov_Cardter_2011,Cov_Cardter_2012,Cov_Cardter_2013,Cov_Cardter_2014,Cov_Vasodil_2008,Cov_Vasodil_2009,Cov_Vasodil_2010,Cov_Vasodil_2011,Cov_Vasodil_2012,Cov_Vasodil_2013,Cov_Vasodil_2014,Cov_Antithromb_2008,Cov_Antithromb_2009,Cov_Antithromb_2010,Cov_Antithromb_2011,Cov_Antithromb_2012,Cov_Antithromb_2013,Cov_Antithromb_2014,Cov_Cortico_2008,Cov_Cortico_2009,Cov_Cortico_2010,Cov_Cortico_2011,Cov_Cortico_2012,Cov_Cortico_2013,Cov_Cortico_2014,Pers_Insulin_2008,Pers_Insulin_2009,Pers_Insulin_2010,Pers_Insulin_2011,Pers_Insulin_2012,Pers_Insulin_2013,Pers_Insulin_2014,Pers_Incre_2008,Pers_Incre_2009,Pers_Incre_2010,Pers_Incre_2011,Pers_Incre_2012,Pers_Incre_2013,Pers_Incre_2014,FUp_AnaGLP1_2008,FUp_AnaGLP1_2009,FUp_AnaGLP1_2010,FUp_AnaGLP1_2011,FUp_AnaGLP1_2012,FUp_AnaGLP1_2013,FUp_AnaGLP1_2014,FUp_IniDDP4_2008,FUp_IniDDP4_2009,FUp_IniDDP4_2010,FUp_IniDDP4_2011,FUp_IniDDP4_2012,FUp_IniDDP4_2013,FUp_IniDDP4_2014,FUp_Biguani_2008,FUp_Biguani_2009,FUp_Biguani_2010,FUp_Biguani_2011,FUp_Biguani_2012,FUp_Biguani_2013,FUp_Biguani_2014,FUp_Insuli_2008,FUp_Insuli_2009,FUp_Insuli_2010,FUp_Insuli_2011,FUp_Insuli_2012,FUp_Insuli_2013,FUp_Insuli_2014,FUp_HypoCombFix_2008,FUp_HypoCombFix_2009,FUp_HypoCombFix_2010,FUp_HypoCombFix_2011,FUp_HypoCombFix_2012,FUp_HypoCombFix_2013,FUp_HypoCombFix_2014,FUp_IniAlpha_2008,FUp_IniAlpha_2009,FUp_IniAlpha_2010,FUp_IniAlpha_2011,FUp_IniAlpha_2012,FUp_IniAlpha_2013,FUp_IniAlpha_2014,FUp_Meglitini_2008,FUp_Meglitini_2009,FUp_Meglitini_2010,FUp_Meglitini_2011,FUp_Meglitini_2012,FUp_Meglitini_2013,FUp_Meglitini_2014,FUp_Sulfonylu_2008,FUp_Sulfonylu_2009,FUp_Sulfonylu_2010,FUp_Sulfonylu_2011,FUp_Sulfonylu_2012,FUp_Sulfonylu_2013,FUp_Sulfonylu_2014,FUp_Thiazolid_2008,FUp_Thiazolid_2009,FUp_Thiazolid_2010,FUp_Thiazolid_2011,FUp_Thiazolid_2012,FUp_Thiazolid_2013,FUp_Thiazolid_2014,ClasseEta_2008,ClasseEta_2009,ClasseEta_2010,ClasseEta_2011,ClasseEta_2012,ClasseEta_2013,ClasseEta_2014 ]
  functions = [ COUNT(PrimaIncretina),AVG(Eta2008),AVG(Eta2009),AVG(Eta2010),AVG(Eta2011),AVG(Eta2012),AVG(Eta2013),AVG(Eta2014),STDEV(Eta2008),STDEV(Eta2009),STDEV(Eta2010),STDEV(Eta2011),STDEV(Eta2012),STDEV(Eta2013),STDEV(Eta2014) ]
  results = [ {Freq:int};{EtaMedia2008:float};{EtaMedia2009:float};{EtaMedia2010:float};{EtaMedia2011:float};{EtaMedia2012:float};{EtaMedia2013:float};{EtaMedia2014:float};{SdEtaMedia2008:float};{SdEtaMedia2009:float};{SdEtaMedia2010:float};{SdEtaMedia2011:float};{SdEtaMedia2012:float};{SdEtaMedia2013:float};{SdEtaMedia2014:float} ]
end

// output dataset analitico aggregato
INCRE_12_Dataset_Analitico_Aggregato_Prima_Incretina_Con_Approfondimenti (FileOutputModule)
inputs
	custom = DatasetAnaliticoAggregato
parameters
	checksum = none
	compression = none
end
