# Supplementary material for: Patterns and trends of utilization of incretin-based medicines between 2008 and 2014 in three Italian geographic areas
Source: BMC Endocr Disord. 2019 Feb 7;19:18. doi: 10.1186/s12902-019-0334-y (PMC6367760; doi:10.1186/s12902-019-0334-y)
Supplement: Supplementary file 3 — Appendix 3. Data processing procedures (ZIP 43 kb) [file 12902_2019_334_MOESM3_ESM.zip › INCRE_3_crea_prima_prescrizioneR1.txt]

// Script generated on 25/01/2016 16:19:44


// carica le due tabelle farmaci IAD


// Load data  from DDRUG

DDRUG (ScriptInputModule)
parameters
	scriptFilename = loadDDRUG.txt
	inputName = DDRUGFile
	expectedSchema = custom
end 

// Load data  from DRUGS

DRUGS (ScriptInputModule)
parameters
	scriptFilename = loadDRUGS.txt
	inputName = DRUGSFile
	expectedSchema = custom
end 

// Filtra i farmaci antidiabetici da entrabe le sorgenti di dato
AntiDiabGenDDRUG (FilterModule)
inputs
	custom = DDRUG
parameters
  
	conditions = [{ATC matches "A10*"}]
	boolExpr = OR
end

AntiDiabGenDDRUGlabelled (ExtendDataModule)
inputs
	custom = AntiDiabGenDDRUG
parameters
  attributes = [ {TypeDISPENSING: string = "DDRUG"} ]
end

AntiDiabGenDRUGS (FilterModule)
inputs
	custom = DRUGS
parameters
  
	conditions = [{ATC matches "A10*"}]
	boolExpr = OR
end

AntiDiabGenDRUGSlabelled (ExtendDataModule)
inputs
	custom = AntiDiabGenDRUGS
parameters
  attributes = [ {TypeDISPENSING: string = "DRUGS"} ]
end

AntiDiabGen (UnionModule)
inputs
	custom = AntiDiabGenDDRUGlabelled
	custom = AntiDiabGenDRUGSlabelled
end


// crea variabile vuota che classifica gli antidibetici
Ext_AntiDiab (ExtendDataModule)
inputs
	custom = AntiDiabGen
parameters
  attributes = [ {ClassAntiDiab: string} ]
end

// Classifica IniDDP4
AntiDiab_1 (ApplyFunction)
inputs
	custom = Ext_AntiDiab
parameters
	function = ID("IniDDP4")
	result = ClassAntiDiab	
		conditions = [ {ATC="A10BH01"};{ATC="A10BH02"};{ATC="A10BH03"};{ATC="A10BH04"};{ATC="A10BH05"};{ATC="A10BD07"};{ATC="A10BD08"};{ATC="A10BD09"};{ATC="A10BD10"};{ATC="A10BD11"};{ATC="A10BD13"} ] 	
	boolExpr = OR 
end

// Classifica AnaGLP1
AntiDiab_2 (ApplyFunction)
inputs
	custom = AntiDiab_1
parameters
	function = ID("AnaGLP1")
	result = ClassAntiDiab	
		conditions = [ {ATC="A10BX04"};{ATC="A10BX07"};{ATC="A10BX10"} ] 	
	boolExpr = OR 
end

// Classifica Biguani
AntiDiab_3 (ApplyFunction)
inputs
	custom = AntiDiab_2
parameters
	function = ID("Biguani")
	result = ClassAntiDiab	
		conditions = [ {ATC="A10BA01"};{ATC="A10BA02"} ] 	
	boolExpr = OR 
end

// Classifica Sulfonylu
AntiDiab_4 (ApplyFunction)
inputs
	custom = AntiDiab_3
parameters
	function = ID("Sulfonylu")
	result = ClassAntiDiab	
		conditions = [ {ATC="A10BB01"};{ATC="A10BB02"};{ATC="A10BB03"};{ATC="A10BB06"};{ATC="A10BB07"};{ATC="A10BB08"};{ATC="A10BB09"};{ATC="A10BB12"} ] 	
	boolExpr = OR 
end

// Classifica Thiazolid
AntiDiab_5 (ApplyFunction)
inputs
	custom = AntiDiab_4
parameters
	function = ID("Thiazolid")
	result = ClassAntiDiab	
		conditions = [ {ATC="A10BG02"};{ATC="A10BG03"} ] 	
	boolExpr = OR 
end

// Classifica IniAlpha
AntiDiab_6 (ApplyFunction)
inputs
	custom = AntiDiab_5
parameters
	function = ID("IniAlpha")
	result = ClassAntiDiab	
		conditions = [ {ATC="A10BF01"} ] 	
end

// Classifica Meglitini
AntiDiab_7 (ApplyFunction)
inputs
	custom = AntiDiab_6
parameters
	function = ID("Meglitini")
	result = ClassAntiDiab	
		conditions = [ {ATC="A10BX02"} ] 	
end

// Classifica Insuli
AntiDiab_8 (ApplyFunction)
inputs
	custom = AntiDiab_7
parameters
	function = ID("Insuli")
	result = ClassAntiDiab	
		conditions = [ {ATC matches "A10A*"} ] 	
end

// Classifica HypoCombFix
AntiDiab (ApplyFunction)
inputs
	custom = AntiDiab_8
parameters
	function = ID("HypoCombFix")
	result = ClassAntiDiab	
		conditions = [ {ATC="A10BD01"};{ATC="A10BD02"};{ATC="A10BD03"};{ATC="A10BD05"};{ATC="A10BD14"} ] 	
	boolExpr = OR 
end

// Genera anno di erogazione


_Ext_AntiDiabYear (ExtendDataModule)
inputs
	custom = AntiDiab
parameters
  attributes = [ {Year : int} ]
end


AntiDiabYear (ApplyFunction)
inputs
	custom = _Ext_AntiDiabYear
parameters
	function = Year(DRUG_DISPENSING_DATE)
	result = Year		
end


// Filtra anni di studio
AntiDiabRightYears (FilterModule)
inputs
	custom = AntiDiabYear
parameters
	conditions = [ {Year>2006};{Year<2015} ]
		boolExpr = AND
	end

// Ordina per anno/data
sortedAntiDiabDate (SortModule)
inputs
  custom = AntiDiabRightYears
parameters
  fieldNames = [ PERSON_ID,Year,DRUG_DISPENSING_DATE ]
end

// Numera le prescrizioni dell'anno
SequenceAntiDiabDate (SequenceModule)
inputs
   custom = sortedAntiDiabDate
parameters
   result = FirstPerYear
   byFields = [PERSON_ID,Year] 
end

// Seleziona il primo farmaco dell'anno
FirstAntiDiabDrug (FilterModule)
inputs
	custom = SequenceAntiDiabDate
parameters
	conditions = [ {FirstPerYear=1} ]
	end

// pulisce le variabili
FewVarFirstAntiDiabDrug (DropModule)
inputs
  custom = FirstAntiDiabDrug
parameters
  params = [ PERSON_ID,Year,ClassAntiDiab,DRUG_DISPENSING_DATE ]
   mode = keep 
end

// rinomina le variabili del primo farmaco
CleanFirstAntiDiabDrug (RenameAttributesModule)
inputs
  custom = FewVarFirstAntiDiabDrug
parameters
  inputAttributes = [DRUG_DISPENSING_DATE]
  outputAttributes = [DateAntiDiab]
end

// Filtra le sole prescrizioni di incretine
sortedIncretins (FilterModule)
inputs
	custom = sortedAntiDiabDate
parameters
	conditions = [ {ClassAntiDiab="AnaGLP1"};{ClassAntiDiab="IniDDP4"} ]
		boolExpr = OR
	end

// Numera le prescrizioni di incretine dell'anno
SequenceIncretinsDate (SequenceModule)
inputs
   custom = sortedIncretins
parameters
   result = FirstPerYear
   byFields = [PERSON_ID,Year] 
end

// Seleziona la prima incretina dell'anno
FirstIncretinDrug (FilterModule)
inputs
	custom = SequenceIncretinsDate
parameters
	conditions = [ {FirstPerYear=1} ]
	end

// pulisce le variabili della lista della prima incretina
FewVarFirstIncretinDrug (DropModule)
inputs
  custom = FirstIncretinDrug
parameters
  params = [ PERSON_ID,Year,ClassAntiDiab,DRUG_DISPENSING_DATE,ATC ]
   mode = keep 
end

// rinomina le variabili della prima incretina
CleanFirstIncretinDrug (RenameAttributesModule)
inputs
  custom = FewVarFirstIncretinDrug
parameters
  inputAttributes = [ClassAntiDiab,DRUG_DISPENSING_DATE,ATC]
  outputAttributes = [ClassIncre,DateIncre,ATCIncre]
end

// Filtra le sole prescrizioni di AnaGLP1
sortedAnaGLP1 (FilterModule)
inputs
	custom = sortedAntiDiabDate
parameters
	conditions = [ {ClassAntiDiab="AnaGLP1"} ]
	end

// Numera le prescrizioni di AnaGLP1 dell'anno
SequenceAnaGLP1Date (SequenceModule)
inputs
   custom = sortedAnaGLP1
parameters
   result = FirstPerYear
   byFields = [PERSON_ID,Year] 
end

// Seleziona la prima AnaGLP1 dell'anno
FirstAnaGLP1Drug (FilterModule)
inputs
	custom = SequenceAnaGLP1Date
parameters
	conditions = [ {FirstPerYear=1} ]
	end

// pulisce le variabili della lista della prima AnaGLP1
FewVarFirstAnaGLP1Drug (DropModule)
inputs
  custom = FirstAnaGLP1Drug
parameters
  params = [ PERSON_ID,Year,DRUG_DISPENSING_DATE,ATC ]
   mode = keep 
end

// rinomina le variabili della prima AnaGLP1
CleanFirstAnaGLP1Drug (RenameAttributesModule)
inputs
  custom = FewVarFirstAnaGLP1Drug
parameters
  inputAttributes = [DRUG_DISPENSING_DATE,ATC]
  outputAttributes = [DateAnaGLP1,ATCAnaGLP1]
end

// Filtra le sole prescrizioni di IniDDP4
sortedIniDDP4 (FilterModule)
inputs
	custom = sortedAntiDiabDate
parameters
	conditions = [ {ClassAntiDiab="IniDDP4"} ]
	end

// Numera le prescrizioni di IniDDP4
SequenceIniDDP4Date (SequenceModule)
inputs
   custom = sortedIniDDP4
parameters
   result = FirstPerYear
   byFields = [PERSON_ID,Year] 
end

// Seleziona la prima IniDDP4 dell'anno
FirstIniDDP4Drug (FilterModule)
inputs
	custom = SequenceIniDDP4Date
parameters
	conditions = [ {FirstPerYear=1} ]
	end

// pulisce le variabili della lista della prima IniDDP4
FewVarFirstIniDDP4Drug (DropModule)
inputs
  custom = FirstIniDDP4Drug
parameters
  params = [ PERSON_ID,Year,DRUG_DISPENSING_DATE,ATC ]
   mode = keep 
end

// rinomina le variabili della primaIniDDP4
CleanFirstIniDDP4Drug (RenameAttributesModule)
inputs
  custom = FewVarFirstIniDDP4Drug
parameters
  inputAttributes = [DRUG_DISPENSING_DATE,ATC]
  outputAttributes = [DateIniDDP4,ATCIniDDP4]
end

// merge all first drugs per year

  _AUX_FirstDrugs_0 (MergeModule)
  inputs    
      custom = CleanFirstAntiDiabDrug
       custom = CleanFirstIncretinDrug
  parameters
   primaryKey = [ PERSON_ID,Year ]
   fieldNames = [ PERSON_ID,Year ]
  end

  _AUX_FirstDrugs_1 (MergeModule)
  inputs    
      custom = _AUX_FirstDrugs_0
       custom = CleanFirstAnaGLP1Drug
  parameters
   primaryKey = [ PERSON_ID,Year ]
   fieldNames = [ PERSON_ID,Year ]
  end

  FirstDrugs (MergeModule)
  inputs    
      custom = _AUX_FirstDrugs_1
       custom = CleanFirstIniDDP4Drug
  parameters
   primaryKey = [ PERSON_ID,Year ]
   fieldNames = [ PERSON_ID,Year ]
  end


// output
INCRE_3_PrimaPrescrizioneAntiDiab (FileOutputModule)
inputs
	custom = FirstDrugs
parameters
	checksum = none
	compression = none
end
