# Supplementary material for: Patterns and trends of utilization of incretin-based medicines between 2008 and 2014 in three Italian geographic areas
Source: BMC Endocr Disord. 2019 Feb 7;19:18. doi: 10.1186/s12902-019-0334-y (PMC6367760; doi:10.1186/s12902-019-0334-y)
Supplement: Supplementary file 3 — Appendix 3. Data processing procedures (ZIP 43 kb) [file 12902_2019_334_MOESM3_ESM.zip › INCRE_4_uso_farmaci_365gg_primaR1.txt]

// Script generated on 25/01/2016 16:27:41


// carica le due tabelle farmaci IAD


// Load data  from DDRUG

DDRUG (ScriptInputModule)
parameters
	scriptFilename = loadDDRUG.txt
	inputName = DDRUGFile
	expectedSchema = custom
end 

// Load data  from DRUGS

DRUGS (ScriptInputModule)
parameters
	scriptFilename = loadDRUGS.txt
	inputName = DRUGSFile
	expectedSchema = custom
end 

// carica la coorte dallo script precedente
FirstPrescription (ScriptInputModule)
parameters
   scriptFilename = INCRE_3_crea_prima_prescrizione.txt
   inputName = INCRE_3_PrimaPrescrizioneAntiDiab
   expectedSchema = custom
end

// Filtra i farmaci antidiabetici da entrambe le sorgenti di dato
AntiDiabGenDDRUG (FilterModule)
inputs
	custom = DDRUG
parameters
  
	conditions = [{ATC matches "A10*"}]
	boolExpr = OR
end

AntiDiabGenDDRUGlabelled (ExtendDataModule)
inputs
	custom = AntiDiabGenDDRUG
parameters
  attributes = [ {TypeDISPENSING: string = "DDRUG"} ]
end

AntiDiabGenDRUGS (FilterModule)
inputs
	custom = DRUGS
parameters
  
	conditions = [{ATC matches "A10*"}]
	boolExpr = OR
end

AntiDiabGenDRUGSlabelled (ExtendDataModule)
inputs
	custom = AntiDiabGenDRUGS
parameters
  attributes = [ {TypeDISPENSING: string = "DRUGS"} ]
end

AntiDiabGen (UnionModule)
inputs
	custom = AntiDiabGenDDRUGlabelled
	custom = AntiDiabGenDRUGSlabelled
end


// Genera anno di erogazione


_Ext_AntiDiabYear (ExtendDataModule)
inputs
	custom = AntiDiabGen
parameters
  attributes = [ {Year : int} ]
end


AntiDiabYear (ApplyFunction)
inputs
	custom = _Ext_AntiDiabYear
parameters
	function = Year(DRUG_DISPENSING_DATE)
	result = Year		
end


// filtra i soli anni di studio
AntiDiabRightYears (FilterModule)
inputs
	custom = AntiDiabYear
parameters
	conditions = [ {Year>2006};{Year<2015} ]
		boolExpr = AND
	end

// crea variabile vuota che classifica gli antidibetici
Ext_AntiDiab (ExtendDataModule)
inputs
	custom = AntiDiabRightYears
parameters
  attributes = [ {ClassAntiDiab: string} ]
end

// Classifica IniDDP4
AntiDiab_1 (ApplyFunction)
inputs
	custom = Ext_AntiDiab
parameters
	function = ID("IniDDP4")
	result = ClassAntiDiab	
		conditions = [ {ATC="A10BH01"};{ATC="A10BH02"};{ATC="A10BH03"};{ATC="A10BH04"};{ATC="A10BH05"};{ATC="A10BD07"};{ATC="A10BD08"};{ATC="A10BD09"};{ATC="A10BD10"};{ATC="A10BD11"};{ATC="A10BD13"} ] 	
	boolExpr = OR 
end

// Classifica AnaGLP1
AntiDiab_2 (ApplyFunction)
inputs
	custom = AntiDiab_1
parameters
	function = ID("AnaGLP1")
	result = ClassAntiDiab	
		conditions = [ {ATC="A10BX04"};{ATC="A10BX07"};{ATC="A10BX10"} ] 	
	boolExpr = OR 
end

// Classifica Biguani
AntiDiab_3 (ApplyFunction)
inputs
	custom = AntiDiab_2
parameters
	function = ID("Biguani")
	result = ClassAntiDiab	
		conditions = [ {ATC="A10BA01"};{ATC="A10BA02"} ] 	
	boolExpr = OR 
end

// Classifica Sulfonylu
AntiDiab_4 (ApplyFunction)
inputs
	custom = AntiDiab_3
parameters
	function = ID("Sulfonylu")
	result = ClassAntiDiab	
		conditions = [ {ATC="A10BB01"};{ATC="A10BB02"};{ATC="A10BB03"};{ATC="A10BB06"};{ATC="A10BB07"};{ATC="A10BB08"};{ATC="A10BB09"};{ATC="A10BB12"} ] 	
	boolExpr = OR 
end

// Classifica Thiazolid
AntiDiab_5 (ApplyFunction)
inputs
	custom = AntiDiab_4
parameters
	function = ID("Thiazolid")
	result = ClassAntiDiab	
		conditions = [ {ATC="A10BG02"};{ATC="A10BG03"} ] 	
	boolExpr = OR 
end

// Classifica IniAlpha
AntiDiab_6 (ApplyFunction)
inputs
	custom = AntiDiab_5
parameters
	function = ID("IniAlpha")
	result = ClassAntiDiab	
		conditions = [ {ATC="A10BF01"} ] 	
end

// Classifica Meglitini
AntiDiab_7 (ApplyFunction)
inputs
	custom = AntiDiab_6
parameters
	function = ID("Meglitini")
	result = ClassAntiDiab	
		conditions = [ {ATC="A10BX02"} ] 	
end

// Classifica Insuli
AntiDiab_8 (ApplyFunction)
inputs
	custom = AntiDiab_7
parameters
	function = ID("Insuli")
	result = ClassAntiDiab	
		conditions = [ {ATC matches "A10A*"} ] 	
end

// Classifica HypoCombFix
AntiDiab (ApplyFunction)
inputs
	custom = AntiDiab_8
parameters
	function = ID("HypoCombFix")
	result = ClassAntiDiab	
		conditions = [ {ATC="A10BD01"};{ATC="A10BD02"};{ATC="A10BD03"};{ATC="A10BD05"};{ATC="A10BD14"} ] 	
	boolExpr = OR 
end

// conserva solo variabili rilevanti
CleanAntiDiab (DropModule)
inputs
  custom = AntiDiab
parameters
  params = [ PERSON_ID,ClassAntiDiab,DRUG_DISPENSING_DATE ]
   mode = keep 
end

// Ordina
sortedAntiDiab (SortModule)
inputs
  custom = CleanAntiDiab
parameters
  fieldNames = [ PERSON_ID ]
end

// Filtra soggetti/anno con una prescrizione di incretine nell'anno
FirstPrescriptionIncre (FilterModule)
inputs
	custom = FirstPrescription
parameters
	conditions = [ {DateIncre!=MISSING } ]
	end

// conserva solo variabili rilevanti
CleanFirstPrescriptionIncre (DropModule)
inputs
  custom = FirstPrescriptionIncre
parameters
  params = [ PERSON_ID,Year,ClassIncre,DateIncre,ATCIncre ]
   mode = keep 
end

// crea la lista di farmaci che precedono di 365 gg la prima incretina
ListDrugsPerFirstIncre (ProductModule)
inputs
  custom = CleanFirstPrescriptionIncre
  custom = sortedAntiDiab
parameters
   IDfield =  PERSON_ID 
   functions = [ elapsedTimeInRange(sortedAntiDiab.DRUG_DISPENSING_DATE,CleanFirstPrescriptionIncre.DateIncre,1,365)]
   boolExpr = AND 
end

// ordina
sortedListDrugsPerFirstIncre (SortModule)
inputs
  custom = ListDrugsPerFirstIncre
parameters
  fieldNames = [ PERSON_ID,Year,ClassAntiDiab ]
end

// aggrega classificazione e anno di prescrizione per soggetto
ClassifiedDrugsPerSubject (AggregateModule)
inputs
  custom = sortedListDrugsPerFirstIncre
parameters
  isInputSorted = true
  groupBy = [ PERSON_ID,Year,ClassAntiDiab ]
  functions = [ COUNT(PERSON_ID) ]
  results = [ {Num:int} ]
end

// output
INCRE_4_Farmaci_365gg_Prima (FileOutputModule)
inputs
	custom = ClassifiedDrugsPerSubject
parameters
	checksum = none
	compression = none
end
