# Supplementary material for: Patterns and trends of utilization of incretin-based medicines between 2008 and 2014 in three Italian geographic areas
Source: BMC Endocr Disord. 2019 Feb 7;19:18. doi: 10.1186/s12902-019-0334-y (PMC6367760; doi:10.1186/s12902-019-0334-y)
Supplement: Supplementary file 3 — Appendix 3. Data processing procedures (ZIP 43 kb) [file 12902_2019_334_MOESM3_ESM.zip › INCRE_5_crea_classificazione_soggetti_usoR1.txt]

// Script generated on 05/02/2016 16:33:52


// carica la coorte dallo script precedente
Coorte (ScriptInputModule)
parameters
   scriptFilename = INCRE_1_crea_popolazione.txt
   inputName = INCRE_1_Coorte
   expectedSchema = custom
end

// carica la lista dei farmaci
Farmaci (ScriptInputModule)
parameters
   scriptFilename = INCRE_2_uso_farmaci.txt
   inputName = INCRE_2_Farmaci
   expectedSchema = custom
end

// carica la lista delle prime prescrizioni
PrimaPrescrizione (ScriptInputModule)
parameters
   scriptFilename = INCRE_3_crea_prima_prescrizione.txt
   inputName = INCRE_3_PrimaPrescrizioneAntiDiab
   expectedSchema = custom
end

// carica la lista delle prescrizioni dei 365 gg precedenti
Farmaci_365gg_Prima (ScriptInputModule)
parameters
   scriptFilename = INCRE_4_uso_farmaci_365gg_prima.txt
   inputName = INCRE_4_Farmaci_365gg_Prima
   expectedSchema = custom
end

// classifica i soggetti per l'uso di farmaci per anno

/* Start macro GenerateClassifyingPerStrata for FarmaciClassAnno*/
/*inputName: Farmaci*/
/*outputName: FarmaciClassAnno*/
/*byFields: PERSON_ID Year*/
/*ToClassify: ClassAntiDiab*/
/*Values: AnaGLP1 Biguani HypoCombFix IniAlpha IniDDP4 Insuli Meglitini Sulfonylu Thiazolid*/
/*Count: false*/
/*Missing: true*/
/*Select: true*/
/*IsSortedbyFields: false*/

_Ext_FarmaciClassAnnoSorted (SortModule)
inputs
  custom = Farmaci
parameters
  fieldNames = [ PERSON_ID,Year ]
end


_Ext__Ext_FarmaciClassAnnoGen_ClassAntiDiabAnaGLP1 (ExtendDataModule)
inputs
	custom = _Ext_FarmaciClassAnnoSorted
parameters
  attributes = [ {ClassAntiDiab_AnaGLP1 : int=0} ]
end


_Ext_FarmaciClassAnnoGen_ClassAntiDiabAnaGLP1 (ApplyFunction)
inputs
	custom = _Ext__Ext_FarmaciClassAnnoGen_ClassAntiDiabAnaGLP1
parameters
	function = Id(1)
	result = ClassAntiDiab_AnaGLP1	
		conditions = [ {ClassAntiDiab="AnaGLP1"} ] 	
end


_Ext__Ext_FarmaciClassAnnoGen_ClassAntiDiabBiguani (ExtendDataModule)
inputs
	custom = _Ext_FarmaciClassAnnoGen_ClassAntiDiabAnaGLP1
parameters
  attributes = [ {ClassAntiDiab_Biguani : int=0} ]
end


_Ext_FarmaciClassAnnoGen_ClassAntiDiabBiguani (ApplyFunction)
inputs
	custom = _Ext__Ext_FarmaciClassAnnoGen_ClassAntiDiabBiguani
parameters
	function = Id(1)
	result = ClassAntiDiab_Biguani	
		conditions = [ {ClassAntiDiab="Biguani"} ] 	
end


_Ext__Ext_FarmaciClassAnnoGen_ClassAntiDiabHypoCombFix (ExtendDataModule)
inputs
	custom = _Ext_FarmaciClassAnnoGen_ClassAntiDiabBiguani
parameters
  attributes = [ {ClassAntiDiab_HypoCombFix : int=0} ]
end


_Ext_FarmaciClassAnnoGen_ClassAntiDiabHypoCombFix (ApplyFunction)
inputs
	custom = _Ext__Ext_FarmaciClassAnnoGen_ClassAntiDiabHypoCombFix
parameters
	function = Id(1)
	result = ClassAntiDiab_HypoCombFix	
		conditions = [ {ClassAntiDiab="HypoCombFix"} ] 	
end


_Ext__Ext_FarmaciClassAnnoGen_ClassAntiDiabIniAlpha (ExtendDataModule)
inputs
	custom = _Ext_FarmaciClassAnnoGen_ClassAntiDiabHypoCombFix
parameters
  attributes = [ {ClassAntiDiab_IniAlpha : int=0} ]
end


_Ext_FarmaciClassAnnoGen_ClassAntiDiabIniAlpha (ApplyFunction)
inputs
	custom = _Ext__Ext_FarmaciClassAnnoGen_ClassAntiDiabIniAlpha
parameters
	function = Id(1)
	result = ClassAntiDiab_IniAlpha	
		conditions = [ {ClassAntiDiab="IniAlpha"} ] 	
end


_Ext__Ext_FarmaciClassAnnoGen_ClassAntiDiabIniDDP4 (ExtendDataModule)
inputs
	custom = _Ext_FarmaciClassAnnoGen_ClassAntiDiabIniAlpha
parameters
  attributes = [ {ClassAntiDiab_IniDDP4 : int=0} ]
end


_Ext_FarmaciClassAnnoGen_ClassAntiDiabIniDDP4 (ApplyFunction)
inputs
	custom = _Ext__Ext_FarmaciClassAnnoGen_ClassAntiDiabIniDDP4
parameters
	function = Id(1)
	result = ClassAntiDiab_IniDDP4	
		conditions = [ {ClassAntiDiab="IniDDP4"} ] 	
end


_Ext__Ext_FarmaciClassAnnoGen_ClassAntiDiabInsuli (ExtendDataModule)
inputs
	custom = _Ext_FarmaciClassAnnoGen_ClassAntiDiabIniDDP4
parameters
  attributes = [ {ClassAntiDiab_Insuli : int=0} ]
end


_Ext_FarmaciClassAnnoGen_ClassAntiDiabInsuli (ApplyFunction)
inputs
	custom = _Ext__Ext_FarmaciClassAnnoGen_ClassAntiDiabInsuli
parameters
	function = Id(1)
	result = ClassAntiDiab_Insuli	
		conditions = [ {ClassAntiDiab="Insuli"} ] 	
end


_Ext__Ext_FarmaciClassAnnoGen_ClassAntiDiabMeglitini (ExtendDataModule)
inputs
	custom = _Ext_FarmaciClassAnnoGen_ClassAntiDiabInsuli
parameters
  attributes = [ {ClassAntiDiab_Meglitini : int=0} ]
end


_Ext_FarmaciClassAnnoGen_ClassAntiDiabMeglitini (ApplyFunction)
inputs
	custom = _Ext__Ext_FarmaciClassAnnoGen_ClassAntiDiabMeglitini
parameters
	function = Id(1)
	result = ClassAntiDiab_Meglitini	
		conditions = [ {ClassAntiDiab="Meglitini"} ] 	
end


_Ext__Ext_FarmaciClassAnnoGen_ClassAntiDiabSulfonylu (ExtendDataModule)
inputs
	custom = _Ext_FarmaciClassAnnoGen_ClassAntiDiabMeglitini
parameters
  attributes = [ {ClassAntiDiab_Sulfonylu : int=0} ]
end


_Ext_FarmaciClassAnnoGen_ClassAntiDiabSulfonylu (ApplyFunction)
inputs
	custom = _Ext__Ext_FarmaciClassAnnoGen_ClassAntiDiabSulfonylu
parameters
	function = Id(1)
	result = ClassAntiDiab_Sulfonylu	
		conditions = [ {ClassAntiDiab="Sulfonylu"} ] 	
end


_Ext__Ext_FarmaciClassAnnoGen_ClassAntiDiabThiazolid (ExtendDataModule)
inputs
	custom = _Ext_FarmaciClassAnnoGen_ClassAntiDiabSulfonylu
parameters
  attributes = [ {ClassAntiDiab_Thiazolid : int=0} ]
end


_Ext_FarmaciClassAnnoGen_ClassAntiDiabThiazolid (ApplyFunction)
inputs
	custom = _Ext__Ext_FarmaciClassAnnoGen_ClassAntiDiabThiazolid
parameters
	function = Id(1)
	result = ClassAntiDiab_Thiazolid	
		conditions = [ {ClassAntiDiab="Thiazolid"} ] 	
end


_Ext_FarmaciClassAnnoAgg (AggregateModule)
inputs
  custom = _Ext_FarmaciClassAnnoGen_ClassAntiDiabThiazolid
parameters
  isInputSorted = true
  groupBy = [ PERSON_ID,Year ]
  functions = [ MAX(ClassAntiDiab_AnaGLP1),MAX(ClassAntiDiab_Biguani),MAX(ClassAntiDiab_HypoCombFix),MAX(ClassAntiDiab_IniAlpha),MAX(ClassAntiDiab_IniDDP4),MAX(ClassAntiDiab_Insuli),MAX(ClassAntiDiab_Meglitini),MAX(ClassAntiDiab_Sulfonylu),MAX(ClassAntiDiab_Thiazolid) ]
  results = [ {ClassAntiDiab_AnaGLP1:int};{ClassAntiDiab_Biguani:int};{ClassAntiDiab_HypoCombFix:int};{ClassAntiDiab_IniAlpha:int};{ClassAntiDiab_IniDDP4:int};{ClassAntiDiab_Insuli:int};{ClassAntiDiab_Meglitini:int};{ClassAntiDiab_Sulfonylu:int};{ClassAntiDiab_Thiazolid:int} ]
end


_Ext_FarmaciClassAnno_Clean_0_values_step_0 (ApplyFunction)
inputs
	custom = _Ext_FarmaciClassAnnoAgg
parameters
	function = Id(MISSING)
	result = ClassAntiDiab_AnaGLP1	
		conditions = [ {ClassAntiDiab_AnaGLP1=0} ] 	
end

_Ext_FarmaciClassAnno_Clean_0_values_step_1 (ApplyFunction)
inputs
	custom = _Ext_FarmaciClassAnno_Clean_0_values_step_0
parameters
	function = Id(MISSING)
	result = ClassAntiDiab_Biguani	
		conditions = [ {ClassAntiDiab_Biguani=0} ] 	
end

_Ext_FarmaciClassAnno_Clean_0_values_step_2 (ApplyFunction)
inputs
	custom = _Ext_FarmaciClassAnno_Clean_0_values_step_1
parameters
	function = Id(MISSING)
	result = ClassAntiDiab_HypoCombFix	
		conditions = [ {ClassAntiDiab_HypoCombFix=0} ] 	
end

_Ext_FarmaciClassAnno_Clean_0_values_step_3 (ApplyFunction)
inputs
	custom = _Ext_FarmaciClassAnno_Clean_0_values_step_2
parameters
	function = Id(MISSING)
	result = ClassAntiDiab_IniAlpha	
		conditions = [ {ClassAntiDiab_IniAlpha=0} ] 	
end

_Ext_FarmaciClassAnno_Clean_0_values_step_4 (ApplyFunction)
inputs
	custom = _Ext_FarmaciClassAnno_Clean_0_values_step_3
parameters
	function = Id(MISSING)
	result = ClassAntiDiab_IniDDP4	
		conditions = [ {ClassAntiDiab_IniDDP4=0} ] 	
end

_Ext_FarmaciClassAnno_Clean_0_values_step_5 (ApplyFunction)
inputs
	custom = _Ext_FarmaciClassAnno_Clean_0_values_step_4
parameters
	function = Id(MISSING)
	result = ClassAntiDiab_Insuli	
		conditions = [ {ClassAntiDiab_Insuli=0} ] 	
end

_Ext_FarmaciClassAnno_Clean_0_values_step_6 (ApplyFunction)
inputs
	custom = _Ext_FarmaciClassAnno_Clean_0_values_step_5
parameters
	function = Id(MISSING)
	result = ClassAntiDiab_Meglitini	
		conditions = [ {ClassAntiDiab_Meglitini=0} ] 	
end

_Ext_FarmaciClassAnno_Clean_0_values_step_7 (ApplyFunction)
inputs
	custom = _Ext_FarmaciClassAnno_Clean_0_values_step_6
parameters
	function = Id(MISSING)
	result = ClassAntiDiab_Sulfonylu	
		conditions = [ {ClassAntiDiab_Sulfonylu=0} ] 	
end

FarmaciClassAnno (ApplyFunction)
inputs
	custom = _Ext_FarmaciClassAnno_Clean_0_values_step_7
parameters
	function = Id(MISSING)
	result = ClassAntiDiab_Thiazolid	
		conditions = [ {ClassAntiDiab_Thiazolid=0} ] 	
end

	
/* End macro GenerateClassifyingPerStrata for FarmaciClassAnno*/


// togli anni missing o fuori dal periodo di studio
CleanFarmaciClassAnno (FilterModule)
inputs
	custom = FarmaciClassAnno
parameters
	conditions = [ {Year!=MISSING};{Year<=2014};{Year>=2007} ]
		boolExpr = AND
	end

// genera la variabile che dice che e' stato usato almeno un farmaco


_Ext_TuttiFarmaciClassAnno (ExtendDataModule)
inputs
	custom = CleanFarmaciClassAnno
parameters
  attributes = [ {ClassAntiDiab_Any : int} ]
end


TuttiFarmaciClassAnno (ApplyFunction)
inputs
	custom = _Ext_TuttiFarmaciClassAnno
parameters
	function = Id(1)
	result = ClassAntiDiab_Any	
		conditions = [ {ClassAntiDiab_AnaGLP1=1};{ClassAntiDiab_Biguani=1};{ClassAntiDiab_HypoCombFix=1};{ClassAntiDiab_IniAlpha=1};{ClassAntiDiab_IniDDP4=1};{ClassAntiDiab_Insuli=1};{ClassAntiDiab_Meglitini=1};{ClassAntiDiab_Sulfonylu=1};{ClassAntiDiab_Thiazolid=1} ] 	
	boolExpr = OR 
end


// tiene record con {ClassAntiDiab_AnaGLP1=1}
FarmaciClassAnno_AnaGLP1 (FilterModule)
inputs
	custom = TuttiFarmaciClassAnno
parameters
	conditions = [ {ClassAntiDiab_AnaGLP1=1} ]
	end

// rinomina la variabile Year
CleanFarmaciClassAnno_AnaGLP1 (RenameAttributesModule)
inputs
  custom = FarmaciClassAnno_AnaGLP1
parameters
  inputAttributes = [Year]
  outputAttributes = [AnaGLP1]
end

// classifica soggetti per uso annuale di Ana_GLP1

/* Start macro GenerateClassifyingPerStrata for FarmaciClass_AnaGLP1*/
/*inputName: CleanFarmaciClassAnno_AnaGLP1*/
/*outputName: FarmaciClass_AnaGLP1*/
/*byFields: PERSON_ID*/
/*ToClassify: AnaGLP1*/
/*Values: 2007 2008 2009 2010 2011 2012 2013 2014*/
/*Count: false*/
/*Missing: false*/
/*Select: true*/
/*IsSortedbyFields: false*/

_Ext_FarmaciClass_AnaGLP1Sorted (SortModule)
inputs
  custom = CleanFarmaciClassAnno_AnaGLP1
parameters
  fieldNames = [ PERSON_ID ]
end


_Ext__Ext_FarmaciClass_AnaGLP1Gen_AnaGLP12007 (ExtendDataModule)
inputs
	custom = _Ext_FarmaciClass_AnaGLP1Sorted
parameters
  attributes = [ {AnaGLP1_2007 : int=0} ]
end


_Ext_FarmaciClass_AnaGLP1Gen_AnaGLP12007 (ApplyFunction)
inputs
	custom = _Ext__Ext_FarmaciClass_AnaGLP1Gen_AnaGLP12007
parameters
	function = Id(1)
	result = AnaGLP1_2007	
		conditions = [ {AnaGLP1=2007} ] 	
end


_Ext__Ext_FarmaciClass_AnaGLP1Gen_AnaGLP12008 (ExtendDataModule)
inputs
	custom = _Ext_FarmaciClass_AnaGLP1Gen_AnaGLP12007
parameters
  attributes = [ {AnaGLP1_2008 : int=0} ]
end


_Ext_FarmaciClass_AnaGLP1Gen_AnaGLP12008 (ApplyFunction)
inputs
	custom = _Ext__Ext_FarmaciClass_AnaGLP1Gen_AnaGLP12008
parameters
	function = Id(1)
	result = AnaGLP1_2008	
		conditions = [ {AnaGLP1=2008} ] 	
end


_Ext__Ext_FarmaciClass_AnaGLP1Gen_AnaGLP12009 (ExtendDataModule)
inputs
	custom = _Ext_FarmaciClass_AnaGLP1Gen_AnaGLP12008
parameters
  attributes = [ {AnaGLP1_2009 : int=0} ]
end


_Ext_FarmaciClass_AnaGLP1Gen_AnaGLP12009 (ApplyFunction)
inputs
	custom = _Ext__Ext_FarmaciClass_AnaGLP1Gen_AnaGLP12009
parameters
	function = Id(1)
	result = AnaGLP1_2009	
		conditions = [ {AnaGLP1=2009} ] 	
end


_Ext__Ext_FarmaciClass_AnaGLP1Gen_AnaGLP12010 (ExtendDataModule)
inputs
	custom = _Ext_FarmaciClass_AnaGLP1Gen_AnaGLP12009
parameters
  attributes = [ {AnaGLP1_2010 : int=0} ]
end


_Ext_FarmaciClass_AnaGLP1Gen_AnaGLP12010 (ApplyFunction)
inputs
	custom = _Ext__Ext_FarmaciClass_AnaGLP1Gen_AnaGLP12010
parameters
	function = Id(1)
	result = AnaGLP1_2010	
		conditions = [ {AnaGLP1=2010} ] 	
end


_Ext__Ext_FarmaciClass_AnaGLP1Gen_AnaGLP12011 (ExtendDataModule)
inputs
	custom = _Ext_FarmaciClass_AnaGLP1Gen_AnaGLP12010
parameters
  attributes = [ {AnaGLP1_2011 : int=0} ]
end


_Ext_FarmaciClass_AnaGLP1Gen_AnaGLP12011 (ApplyFunction)
inputs
	custom = _Ext__Ext_FarmaciClass_AnaGLP1Gen_AnaGLP12011
parameters
	function = Id(1)
	result = AnaGLP1_2011	
		conditions = [ {AnaGLP1=2011} ] 	
end


_Ext__Ext_FarmaciClass_AnaGLP1Gen_AnaGLP12012 (ExtendDataModule)
inputs
	custom = _Ext_FarmaciClass_AnaGLP1Gen_AnaGLP12011
parameters
  attributes = [ {AnaGLP1_2012 : int=0} ]
end


_Ext_FarmaciClass_AnaGLP1Gen_AnaGLP12012 (ApplyFunction)
inputs
	custom = _Ext__Ext_FarmaciClass_AnaGLP1Gen_AnaGLP12012
parameters
	function = Id(1)
	result = AnaGLP1_2012	
		conditions = [ {AnaGLP1=2012} ] 	
end


_Ext__Ext_FarmaciClass_AnaGLP1Gen_AnaGLP12013 (ExtendDataModule)
inputs
	custom = _Ext_FarmaciClass_AnaGLP1Gen_AnaGLP12012
parameters
  attributes = [ {AnaGLP1_2013 : int=0} ]
end


_Ext_FarmaciClass_AnaGLP1Gen_AnaGLP12013 (ApplyFunction)
inputs
	custom = _Ext__Ext_FarmaciClass_AnaGLP1Gen_AnaGLP12013
parameters
	function = Id(1)
	result = AnaGLP1_2013	
		conditions = [ {AnaGLP1=2013} ] 	
end


_Ext__Ext_FarmaciClass_AnaGLP1Gen_AnaGLP12014 (ExtendDataModule)
inputs
	custom = _Ext_FarmaciClass_AnaGLP1Gen_AnaGLP12013
parameters
  attributes = [ {AnaGLP1_2014 : int=0} ]
end


_Ext_FarmaciClass_AnaGLP1Gen_AnaGLP12014 (ApplyFunction)
inputs
	custom = _Ext__Ext_FarmaciClass_AnaGLP1Gen_AnaGLP12014
parameters
	function = Id(1)
	result = AnaGLP1_2014	
		conditions = [ {AnaGLP1=2014} ] 	
end


FarmaciClass_AnaGLP1 (AggregateModule)
inputs
  custom = _Ext_FarmaciClass_AnaGLP1Gen_AnaGLP12014
parameters
  isInputSorted = true
  groupBy = [ PERSON_ID ]
  functions = [ MAX(AnaGLP1_2007),MAX(AnaGLP1_2008),MAX(AnaGLP1_2009),MAX(AnaGLP1_2010),MAX(AnaGLP1_2011),MAX(AnaGLP1_2012),MAX(AnaGLP1_2013),MAX(AnaGLP1_2014) ]
  results = [ {AnaGLP1_2007:int};{AnaGLP1_2008:int};{AnaGLP1_2009:int};{AnaGLP1_2010:int};{AnaGLP1_2011:int};{AnaGLP1_2012:int};{AnaGLP1_2013:int};{AnaGLP1_2014:int} ]
end


	
/* End macro GenerateClassifyingPerStrata for FarmaciClass_AnaGLP1*/


// tiene record con {ClassAntiDiab_Biguani=1}
FarmaciClassAnno_Biguani (FilterModule)
inputs
	custom = TuttiFarmaciClassAnno
parameters
	conditions = [ {ClassAntiDiab_Biguani=1} ]
	end

// rinomina la variabile Year
CleanFarmaciClassAnno_Biguani (RenameAttributesModule)
inputs
  custom = FarmaciClassAnno_Biguani
parameters
  inputAttributes = [Year]
  outputAttributes = [Biguani]
end

// classifica soggetti per uso annuale di Ana_GLP1

/* Start macro GenerateClassifyingPerStrata for FarmaciClass_Biguani*/
/*inputName: CleanFarmaciClassAnno_Biguani*/
/*outputName: FarmaciClass_Biguani*/
/*byFields: PERSON_ID*/
/*ToClassify: Biguani*/
/*Values: 2007 2008 2009 2010 2011 2012 2013 2014*/
/*Count: false*/
/*Missing: false*/
/*Select: true*/
/*IsSortedbyFields: true*/


_Ext__Ext_FarmaciClass_BiguaniGen_Biguani2007 (ExtendDataModule)
inputs
	custom = CleanFarmaciClassAnno_Biguani
parameters
  attributes = [ {Biguani_2007 : int=0} ]
end


_Ext_FarmaciClass_BiguaniGen_Biguani2007 (ApplyFunction)
inputs
	custom = _Ext__Ext_FarmaciClass_BiguaniGen_Biguani2007
parameters
	function = Id(1)
	result = Biguani_2007	
		conditions = [ {Biguani=2007} ] 	
end


_Ext__Ext_FarmaciClass_BiguaniGen_Biguani2008 (ExtendDataModule)
inputs
	custom = _Ext_FarmaciClass_BiguaniGen_Biguani2007
parameters
  attributes = [ {Biguani_2008 : int=0} ]
end


_Ext_FarmaciClass_BiguaniGen_Biguani2008 (ApplyFunction)
inputs
	custom = _Ext__Ext_FarmaciClass_BiguaniGen_Biguani2008
parameters
	function = Id(1)
	result = Biguani_2008	
		conditions = [ {Biguani=2008} ] 	
end


_Ext__Ext_FarmaciClass_BiguaniGen_Biguani2009 (ExtendDataModule)
inputs
	custom = _Ext_FarmaciClass_BiguaniGen_Biguani2008
parameters
  attributes = [ {Biguani_2009 : int=0} ]
end


_Ext_FarmaciClass_BiguaniGen_Biguani2009 (ApplyFunction)
inputs
	custom = _Ext__Ext_FarmaciClass_BiguaniGen_Biguani2009
parameters
	function = Id(1)
	result = Biguani_2009	
		conditions = [ {Biguani=2009} ] 	
end


_Ext__Ext_FarmaciClass_BiguaniGen_Biguani2010 (ExtendDataModule)
inputs
	custom = _Ext_FarmaciClass_BiguaniGen_Biguani2009
parameters
  attributes = [ {Biguani_2010 : int=0} ]
end


_Ext_FarmaciClass_BiguaniGen_Biguani2010 (ApplyFunction)
inputs
	custom = _Ext__Ext_FarmaciClass_BiguaniGen_Biguani2010
parameters
	function = Id(1)
	result = Biguani_2010	
		conditions = [ {Biguani=2010} ] 	
end


_Ext__Ext_FarmaciClass_BiguaniGen_Biguani2011 (ExtendDataModule)
inputs
	custom = _Ext_FarmaciClass_BiguaniGen_Biguani2010
parameters
  attributes = [ {Biguani_2011 : int=0} ]
end


_Ext_FarmaciClass_BiguaniGen_Biguani2011 (ApplyFunction)
inputs
	custom = _Ext__Ext_FarmaciClass_BiguaniGen_Biguani2011
parameters
	function = Id(1)
	result = Biguani_2011	
		conditions = [ {Biguani=2011} ] 	
end


_Ext__Ext_FarmaciClass_BiguaniGen_Biguani2012 (ExtendDataModule)
inputs
	custom = _Ext_FarmaciClass_BiguaniGen_Biguani2011
parameters
  attributes = [ {Biguani_2012 : int=0} ]
end


_Ext_FarmaciClass_BiguaniGen_Biguani2012 (ApplyFunction)
inputs
	custom = _Ext__Ext_FarmaciClass_BiguaniGen_Biguani2012
parameters
	function = Id(1)
	result = Biguani_2012	
		conditions = [ {Biguani=2012} ] 	
end


_Ext__Ext_FarmaciClass_BiguaniGen_Biguani2013 (ExtendDataModule)
inputs
	custom = _Ext_FarmaciClass_BiguaniGen_Biguani2012
parameters
  attributes = [ {Biguani_2013 : int=0} ]
end


_Ext_FarmaciClass_BiguaniGen_Biguani2013 (ApplyFunction)
inputs
	custom = _Ext__Ext_FarmaciClass_BiguaniGen_Biguani2013
parameters
	function = Id(1)
	result = Biguani_2013	
		conditions = [ {Biguani=2013} ] 	
end


_Ext__Ext_FarmaciClass_BiguaniGen_Biguani2014 (ExtendDataModule)
inputs
	custom = _Ext_FarmaciClass_BiguaniGen_Biguani2013
parameters
  attributes = [ {Biguani_2014 : int=0} ]
end


_Ext_FarmaciClass_BiguaniGen_Biguani2014 (ApplyFunction)
inputs
	custom = _Ext__Ext_FarmaciClass_BiguaniGen_Biguani2014
parameters
	function = Id(1)
	result = Biguani_2014	
		conditions = [ {Biguani=2014} ] 	
end


FarmaciClass_Biguani (AggregateModule)
inputs
  custom = _Ext_FarmaciClass_BiguaniGen_Biguani2014
parameters
  isInputSorted = true
  groupBy = [ PERSON_ID ]
  functions = [ MAX(Biguani_2007),MAX(Biguani_2008),MAX(Biguani_2009),MAX(Biguani_2010),MAX(Biguani_2011),MAX(Biguani_2012),MAX(Biguani_2013),MAX(Biguani_2014) ]
  results = [ {Biguani_2007:int};{Biguani_2008:int};{Biguani_2009:int};{Biguani_2010:int};{Biguani_2011:int};{Biguani_2012:int};{Biguani_2013:int};{Biguani_2014:int} ]
end


	
/* End macro GenerateClassifyingPerStrata for FarmaciClass_Biguani*/


// tiene record con {ClassAntiDiab_HypoCombFix=1}
FarmaciClassAnno_HypoCombFix (FilterModule)
inputs
	custom = TuttiFarmaciClassAnno
parameters
	conditions = [ {ClassAntiDiab_HypoCombFix=1} ]
	end

// rinomina la variabile Year
CleanFarmaciClassAnno_HypoCombFix (RenameAttributesModule)
inputs
  custom = FarmaciClassAnno_HypoCombFix
parameters
  inputAttributes = [Year]
  outputAttributes = [HypoCombFix]
end

// classifica soggetti per uso annuale di HypoCombFix

/* Start macro GenerateClassifyingPerStrata for FarmaciClass_HypoCombFix*/
/*inputName: CleanFarmaciClassAnno_HypoCombFix*/
/*outputName: FarmaciClass_HypoCombFix*/
/*byFields: PERSON_ID*/
/*ToClassify: HypoCombFix*/
/*Values: 2007 2008 2009 2010 2011 2012 2013 2014*/
/*Count: false*/
/*Missing: false*/
/*Select: true*/
/*IsSortedbyFields: true*/


_Ext__Ext_FarmaciClass_HypoCombFixGen_HypoCombFix2007 (ExtendDataModule)
inputs
	custom = CleanFarmaciClassAnno_HypoCombFix
parameters
  attributes = [ {HypoCombFix_2007 : int=0} ]
end


_Ext_FarmaciClass_HypoCombFixGen_HypoCombFix2007 (ApplyFunction)
inputs
	custom = _Ext__Ext_FarmaciClass_HypoCombFixGen_HypoCombFix2007
parameters
	function = Id(1)
	result = HypoCombFix_2007	
		conditions = [ {HypoCombFix=2007} ] 	
end


_Ext__Ext_FarmaciClass_HypoCombFixGen_HypoCombFix2008 (ExtendDataModule)
inputs
	custom = _Ext_FarmaciClass_HypoCombFixGen_HypoCombFix2007
parameters
  attributes = [ {HypoCombFix_2008 : int=0} ]
end


_Ext_FarmaciClass_HypoCombFixGen_HypoCombFix2008 (ApplyFunction)
inputs
	custom = _Ext__Ext_FarmaciClass_HypoCombFixGen_HypoCombFix2008
parameters
	function = Id(1)
	result = HypoCombFix_2008	
		conditions = [ {HypoCombFix=2008} ] 	
end


_Ext__Ext_FarmaciClass_HypoCombFixGen_HypoCombFix2009 (ExtendDataModule)
inputs
	custom = _Ext_FarmaciClass_HypoCombFixGen_HypoCombFix2008
parameters
  attributes = [ {HypoCombFix_2009 : int=0} ]
end


_Ext_FarmaciClass_HypoCombFixGen_HypoCombFix2009 (ApplyFunction)
inputs
	custom = _Ext__Ext_FarmaciClass_HypoCombFixGen_HypoCombFix2009
parameters
	function = Id(1)
	result = HypoCombFix_2009	
		conditions = [ {HypoCombFix=2009} ] 	
end


_Ext__Ext_FarmaciClass_HypoCombFixGen_HypoCombFix2010 (ExtendDataModule)
inputs
	custom = _Ext_FarmaciClass_HypoCombFixGen_HypoCombFix2009
parameters
  attributes = [ {HypoCombFix_2010 : int=0} ]
end


_Ext_FarmaciClass_HypoCombFixGen_HypoCombFix2010 (ApplyFunction)
inputs
	custom = _Ext__Ext_FarmaciClass_HypoCombFixGen_HypoCombFix2010
parameters
	function = Id(1)
	result = HypoCombFix_2010	
		conditions = [ {HypoCombFix=2010} ] 	
end


_Ext__Ext_FarmaciClass_HypoCombFixGen_HypoCombFix2011 (ExtendDataModule)
inputs
	custom = _Ext_FarmaciClass_HypoCombFixGen_HypoCombFix2010
parameters
  attributes = [ {HypoCombFix_2011 : int=0} ]
end


_Ext_FarmaciClass_HypoCombFixGen_HypoCombFix2011 (ApplyFunction)
inputs
	custom = _Ext__Ext_FarmaciClass_HypoCombFixGen_HypoCombFix2011
parameters
	function = Id(1)
	result = HypoCombFix_2011	
		conditions = [ {HypoCombFix=2011} ] 	
end


_Ext__Ext_FarmaciClass_HypoCombFixGen_HypoCombFix2012 (ExtendDataModule)
inputs
	custom = _Ext_FarmaciClass_HypoCombFixGen_HypoCombFix2011
parameters
  attributes = [ {HypoCombFix_2012 : int=0} ]
end


_Ext_FarmaciClass_HypoCombFixGen_HypoCombFix2012 (ApplyFunction)
inputs
	custom = _Ext__Ext_FarmaciClass_HypoCombFixGen_HypoCombFix2012
parameters
	function = Id(1)
	result = HypoCombFix_2012	
		conditions = [ {HypoCombFix=2012} ] 	
end


_Ext__Ext_FarmaciClass_HypoCombFixGen_HypoCombFix2013 (ExtendDataModule)
inputs
	custom = _Ext_FarmaciClass_HypoCombFixGen_HypoCombFix2012
parameters
  attributes = [ {HypoCombFix_2013 : int=0} ]
end


_Ext_FarmaciClass_HypoCombFixGen_HypoCombFix2013 (ApplyFunction)
inputs
	custom = _Ext__Ext_FarmaciClass_HypoCombFixGen_HypoCombFix2013
parameters
	function = Id(1)
	result = HypoCombFix_2013	
		conditions = [ {HypoCombFix=2013} ] 	
end


_Ext__Ext_FarmaciClass_HypoCombFixGen_HypoCombFix2014 (ExtendDataModule)
inputs
	custom = _Ext_FarmaciClass_HypoCombFixGen_HypoCombFix2013
parameters
  attributes = [ {HypoCombFix_2014 : int=0} ]
end


_Ext_FarmaciClass_HypoCombFixGen_HypoCombFix2014 (ApplyFunction)
inputs
	custom = _Ext__Ext_FarmaciClass_HypoCombFixGen_HypoCombFix2014
parameters
	function = Id(1)
	result = HypoCombFix_2014	
		conditions = [ {HypoCombFix=2014} ] 	
end


FarmaciClass_HypoCombFix (AggregateModule)
inputs
  custom = _Ext_FarmaciClass_HypoCombFixGen_HypoCombFix2014
parameters
  isInputSorted = true
  groupBy = [ PERSON_ID ]
  functions = [ MAX(HypoCombFix_2007),MAX(HypoCombFix_2008),MAX(HypoCombFix_2009),MAX(HypoCombFix_2010),MAX(HypoCombFix_2011),MAX(HypoCombFix_2012),MAX(HypoCombFix_2013),MAX(HypoCombFix_2014) ]
  results = [ {HypoCombFix_2007:int};{HypoCombFix_2008:int};{HypoCombFix_2009:int};{HypoCombFix_2010:int};{HypoCombFix_2011:int};{HypoCombFix_2012:int};{HypoCombFix_2013:int};{HypoCombFix_2014:int} ]
end


	
/* End macro GenerateClassifyingPerStrata for FarmaciClass_HypoCombFix*/


// tiene record con {ClassAntiDiab_IniAlpha=1}
FarmaciClassAnno_IniAlpha (FilterModule)
inputs
	custom = TuttiFarmaciClassAnno
parameters
	conditions = [ {ClassAntiDiab_IniAlpha=1} ]
	end

// rinomina la variabile Year
CleanFarmaciClassAnno_IniAlpha (RenameAttributesModule)
inputs
  custom = FarmaciClassAnno_IniAlpha
parameters
  inputAttributes = [Year]
  outputAttributes = [IniAlpha]
end

// classifica soggetti per uso annuale di IniAlpha

/* Start macro GenerateClassifyingPerStrata for FarmaciClass_IniAlpha*/
/*inputName: CleanFarmaciClassAnno_IniAlpha*/
/*outputName: FarmaciClass_IniAlpha*/
/*byFields: PERSON_ID*/
/*ToClassify: IniAlpha*/
/*Values: 2007 2008 2009 2010 2011 2012 2013 2014*/
/*Count: false*/
/*Missing: false*/
/*Select: true*/
/*IsSortedbyFields: true*/


_Ext__Ext_FarmaciClass_IniAlphaGen_IniAlpha2007 (ExtendDataModule)
inputs
	custom = CleanFarmaciClassAnno_IniAlpha
parameters
  attributes = [ {IniAlpha_2007 : int=0} ]
end


_Ext_FarmaciClass_IniAlphaGen_IniAlpha2007 (ApplyFunction)
inputs
	custom = _Ext__Ext_FarmaciClass_IniAlphaGen_IniAlpha2007
parameters
	function = Id(1)
	result = IniAlpha_2007	
		conditions = [ {IniAlpha=2007} ] 	
end


_Ext__Ext_FarmaciClass_IniAlphaGen_IniAlpha2008 (ExtendDataModule)
inputs
	custom = _Ext_FarmaciClass_IniAlphaGen_IniAlpha2007
parameters
  attributes = [ {IniAlpha_2008 : int=0} ]
end


_Ext_FarmaciClass_IniAlphaGen_IniAlpha2008 (ApplyFunction)
inputs
	custom = _Ext__Ext_FarmaciClass_IniAlphaGen_IniAlpha2008
parameters
	function = Id(1)
	result = IniAlpha_2008	
		conditions = [ {IniAlpha=2008} ] 	
end


_Ext__Ext_FarmaciClass_IniAlphaGen_IniAlpha2009 (ExtendDataModule)
inputs
	custom = _Ext_FarmaciClass_IniAlphaGen_IniAlpha2008
parameters
  attributes = [ {IniAlpha_2009 : int=0} ]
end


_Ext_FarmaciClass_IniAlphaGen_IniAlpha2009 (ApplyFunction)
inputs
	custom = _Ext__Ext_FarmaciClass_IniAlphaGen_IniAlpha2009
parameters
	function = Id(1)
	result = IniAlpha_2009	
		conditions = [ {IniAlpha=2009} ] 	
end


_Ext__Ext_FarmaciClass_IniAlphaGen_IniAlpha2010 (ExtendDataModule)
inputs
	custom = _Ext_FarmaciClass_IniAlphaGen_IniAlpha2009
parameters
  attributes = [ {IniAlpha_2010 : int=0} ]
end


_Ext_FarmaciClass_IniAlphaGen_IniAlpha2010 (ApplyFunction)
inputs
	custom = _Ext__Ext_FarmaciClass_IniAlphaGen_IniAlpha2010
parameters
	function = Id(1)
	result = IniAlpha_2010	
		conditions = [ {IniAlpha=2010} ] 	
end


_Ext__Ext_FarmaciClass_IniAlphaGen_IniAlpha2011 (ExtendDataModule)
inputs
	custom = _Ext_FarmaciClass_IniAlphaGen_IniAlpha2010
parameters
  attributes = [ {IniAlpha_2011 : int=0} ]
end


_Ext_FarmaciClass_IniAlphaGen_IniAlpha2011 (ApplyFunction)
inputs
	custom = _Ext__Ext_FarmaciClass_IniAlphaGen_IniAlpha2011
parameters
	function = Id(1)
	result = IniAlpha_2011	
		conditions = [ {IniAlpha=2011} ] 	
end


_Ext__Ext_FarmaciClass_IniAlphaGen_IniAlpha2012 (ExtendDataModule)
inputs
	custom = _Ext_FarmaciClass_IniAlphaGen_IniAlpha2011
parameters
  attributes = [ {IniAlpha_2012 : int=0} ]
end


_Ext_FarmaciClass_IniAlphaGen_IniAlpha2012 (ApplyFunction)
inputs
	custom = _Ext__Ext_FarmaciClass_IniAlphaGen_IniAlpha2012
parameters
	function = Id(1)
	result = IniAlpha_2012	
		conditions = [ {IniAlpha=2012} ] 	
end


_Ext__Ext_FarmaciClass_IniAlphaGen_IniAlpha2013 (ExtendDataModule)
inputs
	custom = _Ext_FarmaciClass_IniAlphaGen_IniAlpha2012
parameters
  attributes = [ {IniAlpha_2013 : int=0} ]
end


_Ext_FarmaciClass_IniAlphaGen_IniAlpha2013 (ApplyFunction)
inputs
	custom = _Ext__Ext_FarmaciClass_IniAlphaGen_IniAlpha2013
parameters
	function = Id(1)
	result = IniAlpha_2013	
		conditions = [ {IniAlpha=2013} ] 	
end


_Ext__Ext_FarmaciClass_IniAlphaGen_IniAlpha2014 (ExtendDataModule)
inputs
	custom = _Ext_FarmaciClass_IniAlphaGen_IniAlpha2013
parameters
  attributes = [ {IniAlpha_2014 : int=0} ]
end


_Ext_FarmaciClass_IniAlphaGen_IniAlpha2014 (ApplyFunction)
inputs
	custom = _Ext__Ext_FarmaciClass_IniAlphaGen_IniAlpha2014
parameters
	function = Id(1)
	result = IniAlpha_2014	
		conditions = [ {IniAlpha=2014} ] 	
end


FarmaciClass_IniAlpha (AggregateModule)
inputs
  custom = _Ext_FarmaciClass_IniAlphaGen_IniAlpha2014
parameters
  isInputSorted = true
  groupBy = [ PERSON_ID ]
  functions = [ MAX(IniAlpha_2007),MAX(IniAlpha_2008),MAX(IniAlpha_2009),MAX(IniAlpha_2010),MAX(IniAlpha_2011),MAX(IniAlpha_2012),MAX(IniAlpha_2013),MAX(IniAlpha_2014) ]
  results = [ {IniAlpha_2007:int};{IniAlpha_2008:int};{IniAlpha_2009:int};{IniAlpha_2010:int};{IniAlpha_2011:int};{IniAlpha_2012:int};{IniAlpha_2013:int};{IniAlpha_2014:int} ]
end


	
/* End macro GenerateClassifyingPerStrata for FarmaciClass_IniAlpha*/


// tiene record con {ClassAntiDiab_IniDDP4=1}
FarmaciClassAnno_IniDDP4 (FilterModule)
inputs
	custom = TuttiFarmaciClassAnno
parameters
	conditions = [ {ClassAntiDiab_IniDDP4=1} ]
	end

// rinomina la variabile Year
CleanFarmaciClassAnno_IniDDP4 (RenameAttributesModule)
inputs
  custom = FarmaciClassAnno_IniDDP4
parameters
  inputAttributes = [Year]
  outputAttributes = [IniDDP4]
end

// classifica soggetti per uso annuale di IniDDP4

/* Start macro GenerateClassifyingPerStrata for FarmaciClass_IniDDP4*/
/*inputName: CleanFarmaciClassAnno_IniDDP4*/
/*outputName: FarmaciClass_IniDDP4*/
/*byFields: PERSON_ID*/
/*ToClassify: IniDDP4*/
/*Values: 2007 2008 2009 2010 2011 2012 2013 2014*/
/*Count: false*/
/*Missing: false*/
/*Select: true*/
/*IsSortedbyFields: true*/


_Ext__Ext_FarmaciClass_IniDDP4Gen_IniDDP42007 (ExtendDataModule)
inputs
	custom = CleanFarmaciClassAnno_IniDDP4
parameters
  attributes = [ {IniDDP4_2007 : int=0} ]
end


_Ext_FarmaciClass_IniDDP4Gen_IniDDP42007 (ApplyFunction)
inputs
	custom = _Ext__Ext_FarmaciClass_IniDDP4Gen_IniDDP42007
parameters
	function = Id(1)
	result = IniDDP4_2007	
		conditions = [ {IniDDP4=2007} ] 	
end


_Ext__Ext_FarmaciClass_IniDDP4Gen_IniDDP42008 (ExtendDataModule)
inputs
	custom = _Ext_FarmaciClass_IniDDP4Gen_IniDDP42007
parameters
  attributes = [ {IniDDP4_2008 : int=0} ]
end


_Ext_FarmaciClass_IniDDP4Gen_IniDDP42008 (ApplyFunction)
inputs
	custom = _Ext__Ext_FarmaciClass_IniDDP4Gen_IniDDP42008
parameters
	function = Id(1)
	result = IniDDP4_2008	
		conditions = [ {IniDDP4=2008} ] 	
end


_Ext__Ext_FarmaciClass_IniDDP4Gen_IniDDP42009 (ExtendDataModule)
inputs
	custom = _Ext_FarmaciClass_IniDDP4Gen_IniDDP42008
parameters
  attributes = [ {IniDDP4_2009 : int=0} ]
end


_Ext_FarmaciClass_IniDDP4Gen_IniDDP42009 (ApplyFunction)
inputs
	custom = _Ext__Ext_FarmaciClass_IniDDP4Gen_IniDDP42009
parameters
	function = Id(1)
	result = IniDDP4_2009	
		conditions = [ {IniDDP4=2009} ] 	
end


_Ext__Ext_FarmaciClass_IniDDP4Gen_IniDDP42010 (ExtendDataModule)
inputs
	custom = _Ext_FarmaciClass_IniDDP4Gen_IniDDP42009
parameters
  attributes = [ {IniDDP4_2010 : int=0} ]
end


_Ext_FarmaciClass_IniDDP4Gen_IniDDP42010 (ApplyFunction)
inputs
	custom = _Ext__Ext_FarmaciClass_IniDDP4Gen_IniDDP42010
parameters
	function = Id(1)
	result = IniDDP4_2010	
		conditions = [ {IniDDP4=2010} ] 	
end


_Ext__Ext_FarmaciClass_IniDDP4Gen_IniDDP42011 (ExtendDataModule)
inputs
	custom = _Ext_FarmaciClass_IniDDP4Gen_IniDDP42010
parameters
  attributes = [ {IniDDP4_2011 : int=0} ]
end


_Ext_FarmaciClass_IniDDP4Gen_IniDDP42011 (ApplyFunction)
inputs
	custom = _Ext__Ext_FarmaciClass_IniDDP4Gen_IniDDP42011
parameters
	function = Id(1)
	result = IniDDP4_2011	
		conditions = [ {IniDDP4=2011} ] 	
end


_Ext__Ext_FarmaciClass_IniDDP4Gen_IniDDP42012 (ExtendDataModule)
inputs
	custom = _Ext_FarmaciClass_IniDDP4Gen_IniDDP42011
parameters
  attributes = [ {IniDDP4_2012 : int=0} ]
end


_Ext_FarmaciClass_IniDDP4Gen_IniDDP42012 (ApplyFunction)
inputs
	custom = _Ext__Ext_FarmaciClass_IniDDP4Gen_IniDDP42012
parameters
	function = Id(1)
	result = IniDDP4_2012	
		conditions = [ {IniDDP4=2012} ] 	
end


_Ext__Ext_FarmaciClass_IniDDP4Gen_IniDDP42013 (ExtendDataModule)
inputs
	custom = _Ext_FarmaciClass_IniDDP4Gen_IniDDP42012
parameters
  attributes = [ {IniDDP4_2013 : int=0} ]
end


_Ext_FarmaciClass_IniDDP4Gen_IniDDP42013 (ApplyFunction)
inputs
	custom = _Ext__Ext_FarmaciClass_IniDDP4Gen_IniDDP42013
parameters
	function = Id(1)
	result = IniDDP4_2013	
		conditions = [ {IniDDP4=2013} ] 	
end


_Ext__Ext_FarmaciClass_IniDDP4Gen_IniDDP42014 (ExtendDataModule)
inputs
	custom = _Ext_FarmaciClass_IniDDP4Gen_IniDDP42013
parameters
  attributes = [ {IniDDP4_2014 : int=0} ]
end


_Ext_FarmaciClass_IniDDP4Gen_IniDDP42014 (ApplyFunction)
inputs
	custom = _Ext__Ext_FarmaciClass_IniDDP4Gen_IniDDP42014
parameters
	function = Id(1)
	result = IniDDP4_2014	
		conditions = [ {IniDDP4=2014} ] 	
end


FarmaciClass_IniDDP4 (AggregateModule)
inputs
  custom = _Ext_FarmaciClass_IniDDP4Gen_IniDDP42014
parameters
  isInputSorted = true
  groupBy = [ PERSON_ID ]
  functions = [ MAX(IniDDP4_2007),MAX(IniDDP4_2008),MAX(IniDDP4_2009),MAX(IniDDP4_2010),MAX(IniDDP4_2011),MAX(IniDDP4_2012),MAX(IniDDP4_2013),MAX(IniDDP4_2014) ]
  results = [ {IniDDP4_2007:int};{IniDDP4_2008:int};{IniDDP4_2009:int};{IniDDP4_2010:int};{IniDDP4_2011:int};{IniDDP4_2012:int};{IniDDP4_2013:int};{IniDDP4_2014:int} ]
end


	
/* End macro GenerateClassifyingPerStrata for FarmaciClass_IniDDP4*/


// tiene record con {ClassAntiDiab_Insuli=1}
FarmaciClassAnno_Insuli (FilterModule)
inputs
	custom = TuttiFarmaciClassAnno
parameters
	conditions = [ {ClassAntiDiab_Insuli=1} ]
	end

// rinomina la variabile Year
CleanFarmaciClassAnno_Insuli (RenameAttributesModule)
inputs
  custom = FarmaciClassAnno_Insuli
parameters
  inputAttributes = [Year]
  outputAttributes = [Insuli]
end

// classifica soggetti per uso annuale di Insuli

/* Start macro GenerateClassifyingPerStrata for FarmaciClass_Insuli*/
/*inputName: CleanFarmaciClassAnno_Insuli*/
/*outputName: FarmaciClass_Insuli*/
/*byFields: PERSON_ID*/
/*ToClassify: Insuli*/
/*Values: 2007 2008 2009 2010 2011 2012 2013 2014*/
/*Count: false*/
/*Missing: false*/
/*Select: true*/
/*IsSortedbyFields: true*/


_Ext__Ext_FarmaciClass_InsuliGen_Insuli2007 (ExtendDataModule)
inputs
	custom = CleanFarmaciClassAnno_Insuli
parameters
  attributes = [ {Insuli_2007 : int=0} ]
end


_Ext_FarmaciClass_InsuliGen_Insuli2007 (ApplyFunction)
inputs
	custom = _Ext__Ext_FarmaciClass_InsuliGen_Insuli2007
parameters
	function = Id(1)
	result = Insuli_2007	
		conditions = [ {Insuli=2007} ] 	
end


_Ext__Ext_FarmaciClass_InsuliGen_Insuli2008 (ExtendDataModule)
inputs
	custom = _Ext_FarmaciClass_InsuliGen_Insuli2007
parameters
  attributes = [ {Insuli_2008 : int=0} ]
end


_Ext_FarmaciClass_InsuliGen_Insuli2008 (ApplyFunction)
inputs
	custom = _Ext__Ext_FarmaciClass_InsuliGen_Insuli2008
parameters
	function = Id(1)
	result = Insuli_2008	
		conditions = [ {Insuli=2008} ] 	
end


_Ext__Ext_FarmaciClass_InsuliGen_Insuli2009 (ExtendDataModule)
inputs
	custom = _Ext_FarmaciClass_InsuliGen_Insuli2008
parameters
  attributes = [ {Insuli_2009 : int=0} ]
end


_Ext_FarmaciClass_InsuliGen_Insuli2009 (ApplyFunction)
inputs
	custom = _Ext__Ext_FarmaciClass_InsuliGen_Insuli2009
parameters
	function = Id(1)
	result = Insuli_2009	
		conditions = [ {Insuli=2009} ] 	
end


_Ext__Ext_FarmaciClass_InsuliGen_Insuli2010 (ExtendDataModule)
inputs
	custom = _Ext_FarmaciClass_InsuliGen_Insuli2009
parameters
  attributes = [ {Insuli_2010 : int=0} ]
end


_Ext_FarmaciClass_InsuliGen_Insuli2010 (ApplyFunction)
inputs
	custom = _Ext__Ext_FarmaciClass_InsuliGen_Insuli2010
parameters
	function = Id(1)
	result = Insuli_2010	
		conditions = [ {Insuli=2010} ] 	
end


_Ext__Ext_FarmaciClass_InsuliGen_Insuli2011 (ExtendDataModule)
inputs
	custom = _Ext_FarmaciClass_InsuliGen_Insuli2010
parameters
  attributes = [ {Insuli_2011 : int=0} ]
end


_Ext_FarmaciClass_InsuliGen_Insuli2011 (ApplyFunction)
inputs
	custom = _Ext__Ext_FarmaciClass_InsuliGen_Insuli2011
parameters
	function = Id(1)
	result = Insuli_2011	
		conditions = [ {Insuli=2011} ] 	
end


_Ext__Ext_FarmaciClass_InsuliGen_Insuli2012 (ExtendDataModule)
inputs
	custom = _Ext_FarmaciClass_InsuliGen_Insuli2011
parameters
  attributes = [ {Insuli_2012 : int=0} ]
end


_Ext_FarmaciClass_InsuliGen_Insuli2012 (ApplyFunction)
inputs
	custom = _Ext__Ext_FarmaciClass_InsuliGen_Insuli2012
parameters
	function = Id(1)
	result = Insuli_2012	
		conditions = [ {Insuli=2012} ] 	
end


_Ext__Ext_FarmaciClass_InsuliGen_Insuli2013 (ExtendDataModule)
inputs
	custom = _Ext_FarmaciClass_InsuliGen_Insuli2012
parameters
  attributes = [ {Insuli_2013 : int=0} ]
end


_Ext_FarmaciClass_InsuliGen_Insuli2013 (ApplyFunction)
inputs
	custom = _Ext__Ext_FarmaciClass_InsuliGen_Insuli2013
parameters
	function = Id(1)
	result = Insuli_2013	
		conditions = [ {Insuli=2013} ] 	
end


_Ext__Ext_FarmaciClass_InsuliGen_Insuli2014 (ExtendDataModule)
inputs
	custom = _Ext_FarmaciClass_InsuliGen_Insuli2013
parameters
  attributes = [ {Insuli_2014 : int=0} ]
end


_Ext_FarmaciClass_InsuliGen_Insuli2014 (ApplyFunction)
inputs
	custom = _Ext__Ext_FarmaciClass_InsuliGen_Insuli2014
parameters
	function = Id(1)
	result = Insuli_2014	
		conditions = [ {Insuli=2014} ] 	
end


FarmaciClass_Insuli (AggregateModule)
inputs
  custom = _Ext_FarmaciClass_InsuliGen_Insuli2014
parameters
  isInputSorted = true
  groupBy = [ PERSON_ID ]
  functions = [ MAX(Insuli_2007),MAX(Insuli_2008),MAX(Insuli_2009),MAX(Insuli_2010),MAX(Insuli_2011),MAX(Insuli_2012),MAX(Insuli_2013),MAX(Insuli_2014) ]
  results = [ {Insuli_2007:int};{Insuli_2008:int};{Insuli_2009:int};{Insuli_2010:int};{Insuli_2011:int};{Insuli_2012:int};{Insuli_2013:int};{Insuli_2014:int} ]
end


	
/* End macro GenerateClassifyingPerStrata for FarmaciClass_Insuli*/


// tiene record con {ClassAntiDiab_Meglitini=1}
FarmaciClassAnno_Meglitini (FilterModule)
inputs
	custom = TuttiFarmaciClassAnno
parameters
	conditions = [ {ClassAntiDiab_Meglitini=1} ]
	end

// rinomina la variabile Year
CleanFarmaciClassAnno_Meglitini (RenameAttributesModule)
inputs
  custom = FarmaciClassAnno_Meglitini
parameters
  inputAttributes = [Year]
  outputAttributes = [Meglitini]
end

// classifica soggetti per uso annuale di Meglitini

/* Start macro GenerateClassifyingPerStrata for FarmaciClass_Meglitini*/
/*inputName: CleanFarmaciClassAnno_Meglitini*/
/*outputName: FarmaciClass_Meglitini*/
/*byFields: PERSON_ID*/
/*ToClassify: Meglitini*/
/*Values: 2007 2008 2009 2010 2011 2012 2013 2014*/
/*Count: false*/
/*Missing: false*/
/*Select: true*/
/*IsSortedbyFields: true*/


_Ext__Ext_FarmaciClass_MeglitiniGen_Meglitini2007 (ExtendDataModule)
inputs
	custom = CleanFarmaciClassAnno_Meglitini
parameters
  attributes = [ {Meglitini_2007 : int=0} ]
end


_Ext_FarmaciClass_MeglitiniGen_Meglitini2007 (ApplyFunction)
inputs
	custom = _Ext__Ext_FarmaciClass_MeglitiniGen_Meglitini2007
parameters
	function = Id(1)
	result = Meglitini_2007	
		conditions = [ {Meglitini=2007} ] 	
end


_Ext__Ext_FarmaciClass_MeglitiniGen_Meglitini2008 (ExtendDataModule)
inputs
	custom = _Ext_FarmaciClass_MeglitiniGen_Meglitini2007
parameters
  attributes = [ {Meglitini_2008 : int=0} ]
end


_Ext_FarmaciClass_MeglitiniGen_Meglitini2008 (ApplyFunction)
inputs
	custom = _Ext__Ext_FarmaciClass_MeglitiniGen_Meglitini2008
parameters
	function = Id(1)
	result = Meglitini_2008	
		conditions = [ {Meglitini=2008} ] 	
end


_Ext__Ext_FarmaciClass_MeglitiniGen_Meglitini2009 (ExtendDataModule)
inputs
	custom = _Ext_FarmaciClass_MeglitiniGen_Meglitini2008
parameters
  attributes = [ {Meglitini_2009 : int=0} ]
end


_Ext_FarmaciClass_MeglitiniGen_Meglitini2009 (ApplyFunction)
inputs
	custom = _Ext__Ext_FarmaciClass_MeglitiniGen_Meglitini2009
parameters
	function = Id(1)
	result = Meglitini_2009	
		conditions = [ {Meglitini=2009} ] 	
end


_Ext__Ext_FarmaciClass_MeglitiniGen_Meglitini2010 (ExtendDataModule)
inputs
	custom = _Ext_FarmaciClass_MeglitiniGen_Meglitini2009
parameters
  attributes = [ {Meglitini_2010 : int=0} ]
end


_Ext_FarmaciClass_MeglitiniGen_Meglitini2010 (ApplyFunction)
inputs
	custom = _Ext__Ext_FarmaciClass_MeglitiniGen_Meglitini2010
parameters
	function = Id(1)
	result = Meglitini_2010	
		conditions = [ {Meglitini=2010} ] 	
end


_Ext__Ext_FarmaciClass_MeglitiniGen_Meglitini2011 (ExtendDataModule)
inputs
	custom = _Ext_FarmaciClass_MeglitiniGen_Meglitini2010
parameters
  attributes = [ {Meglitini_2011 : int=0} ]
end


_Ext_FarmaciClass_MeglitiniGen_Meglitini2011 (ApplyFunction)
inputs
	custom = _Ext__Ext_FarmaciClass_MeglitiniGen_Meglitini2011
parameters
	function = Id(1)
	result = Meglitini_2011	
		conditions = [ {Meglitini=2011} ] 	
end


_Ext__Ext_FarmaciClass_MeglitiniGen_Meglitini2012 (ExtendDataModule)
inputs
	custom = _Ext_FarmaciClass_MeglitiniGen_Meglitini2011
parameters
  attributes = [ {Meglitini_2012 : int=0} ]
end


_Ext_FarmaciClass_MeglitiniGen_Meglitini2012 (ApplyFunction)
inputs
	custom = _Ext__Ext_FarmaciClass_MeglitiniGen_Meglitini2012
parameters
	function = Id(1)
	result = Meglitini_2012	
		conditions = [ {Meglitini=2012} ] 	
end


_Ext__Ext_FarmaciClass_MeglitiniGen_Meglitini2013 (ExtendDataModule)
inputs
	custom = _Ext_FarmaciClass_MeglitiniGen_Meglitini2012
parameters
  attributes = [ {Meglitini_2013 : int=0} ]
end


_Ext_FarmaciClass_MeglitiniGen_Meglitini2013 (ApplyFunction)
inputs
	custom = _Ext__Ext_FarmaciClass_MeglitiniGen_Meglitini2013
parameters
	function = Id(1)
	result = Meglitini_2013	
		conditions = [ {Meglitini=2013} ] 	
end


_Ext__Ext_FarmaciClass_MeglitiniGen_Meglitini2014 (ExtendDataModule)
inputs
	custom = _Ext_FarmaciClass_MeglitiniGen_Meglitini2013
parameters
  attributes = [ {Meglitini_2014 : int=0} ]
end


_Ext_FarmaciClass_MeglitiniGen_Meglitini2014 (ApplyFunction)
inputs
	custom = _Ext__Ext_FarmaciClass_MeglitiniGen_Meglitini2014
parameters
	function = Id(1)
	result = Meglitini_2014	
		conditions = [ {Meglitini=2014} ] 	
end


FarmaciClass_Meglitini (AggregateModule)
inputs
  custom = _Ext_FarmaciClass_MeglitiniGen_Meglitini2014
parameters
  isInputSorted = true
  groupBy = [ PERSON_ID ]
  functions = [ MAX(Meglitini_2007),MAX(Meglitini_2008),MAX(Meglitini_2009),MAX(Meglitini_2010),MAX(Meglitini_2011),MAX(Meglitini_2012),MAX(Meglitini_2013),MAX(Meglitini_2014) ]
  results = [ {Meglitini_2007:int};{Meglitini_2008:int};{Meglitini_2009:int};{Meglitini_2010:int};{Meglitini_2011:int};{Meglitini_2012:int};{Meglitini_2013:int};{Meglitini_2014:int} ]
end


	
/* End macro GenerateClassifyingPerStrata for FarmaciClass_Meglitini*/


// tiene record con {ClassAntiDiab_Sulfonylu=1}
FarmaciClassAnno_Sulfonylu (FilterModule)
inputs
	custom = TuttiFarmaciClassAnno
parameters
	conditions = [ {ClassAntiDiab_Sulfonylu=1} ]
	end

// rinomina la variabile Year
CleanFarmaciClassAnno_Sulfonylu (RenameAttributesModule)
inputs
  custom = FarmaciClassAnno_Sulfonylu
parameters
  inputAttributes = [Year]
  outputAttributes = [Sulfonylu]
end

// classifica soggetti per uso annuale di Sulfonylu

/* Start macro GenerateClassifyingPerStrata for FarmaciClass_Sulfonylu*/
/*inputName: CleanFarmaciClassAnno_Sulfonylu*/
/*outputName: FarmaciClass_Sulfonylu*/
/*byFields: PERSON_ID*/
/*ToClassify: Sulfonylu*/
/*Values: 2007 2008 2009 2010 2011 2012 2013 2014*/
/*Count: false*/
/*Missing: false*/
/*Select: true*/
/*IsSortedbyFields: true*/


_Ext__Ext_FarmaciClass_SulfonyluGen_Sulfonylu2007 (ExtendDataModule)
inputs
	custom = CleanFarmaciClassAnno_Sulfonylu
parameters
  attributes = [ {Sulfonylu_2007 : int=0} ]
end


_Ext_FarmaciClass_SulfonyluGen_Sulfonylu2007 (ApplyFunction)
inputs
	custom = _Ext__Ext_FarmaciClass_SulfonyluGen_Sulfonylu2007
parameters
	function = Id(1)
	result = Sulfonylu_2007	
		conditions = [ {Sulfonylu=2007} ] 	
end


_Ext__Ext_FarmaciClass_SulfonyluGen_Sulfonylu2008 (ExtendDataModule)
inputs
	custom = _Ext_FarmaciClass_SulfonyluGen_Sulfonylu2007
parameters
  attributes = [ {Sulfonylu_2008 : int=0} ]
end


_Ext_FarmaciClass_SulfonyluGen_Sulfonylu2008 (ApplyFunction)
inputs
	custom = _Ext__Ext_FarmaciClass_SulfonyluGen_Sulfonylu2008
parameters
	function = Id(1)
	result = Sulfonylu_2008	
		conditions = [ {Sulfonylu=2008} ] 	
end


_Ext__Ext_FarmaciClass_SulfonyluGen_Sulfonylu2009 (ExtendDataModule)
inputs
	custom = _Ext_FarmaciClass_SulfonyluGen_Sulfonylu2008
parameters
  attributes = [ {Sulfonylu_2009 : int=0} ]
end


_Ext_FarmaciClass_SulfonyluGen_Sulfonylu2009 (ApplyFunction)
inputs
	custom = _Ext__Ext_FarmaciClass_SulfonyluGen_Sulfonylu2009
parameters
	function = Id(1)
	result = Sulfonylu_2009	
		conditions = [ {Sulfonylu=2009} ] 	
end


_Ext__Ext_FarmaciClass_SulfonyluGen_Sulfonylu2010 (ExtendDataModule)
inputs
	custom = _Ext_FarmaciClass_SulfonyluGen_Sulfonylu2009
parameters
  attributes = [ {Sulfonylu_2010 : int=0} ]
end


_Ext_FarmaciClass_SulfonyluGen_Sulfonylu2010 (ApplyFunction)
inputs
	custom = _Ext__Ext_FarmaciClass_SulfonyluGen_Sulfonylu2010
parameters
	function = Id(1)
	result = Sulfonylu_2010	
		conditions = [ {Sulfonylu=2010} ] 	
end


_Ext__Ext_FarmaciClass_SulfonyluGen_Sulfonylu2011 (ExtendDataModule)
inputs
	custom = _Ext_FarmaciClass_SulfonyluGen_Sulfonylu2010
parameters
  attributes = [ {Sulfonylu_2011 : int=0} ]
end


_Ext_FarmaciClass_SulfonyluGen_Sulfonylu2011 (ApplyFunction)
inputs
	custom = _Ext__Ext_FarmaciClass_SulfonyluGen_Sulfonylu2011
parameters
	function = Id(1)
	result = Sulfonylu_2011	
		conditions = [ {Sulfonylu=2011} ] 	
end


_Ext__Ext_FarmaciClass_SulfonyluGen_Sulfonylu2012 (ExtendDataModule)
inputs
	custom = _Ext_FarmaciClass_SulfonyluGen_Sulfonylu2011
parameters
  attributes = [ {Sulfonylu_2012 : int=0} ]
end


_Ext_FarmaciClass_SulfonyluGen_Sulfonylu2012 (ApplyFunction)
inputs
	custom = _Ext__Ext_FarmaciClass_SulfonyluGen_Sulfonylu2012
parameters
	function = Id(1)
	result = Sulfonylu_2012	
		conditions = [ {Sulfonylu=2012} ] 	
end


_Ext__Ext_FarmaciClass_SulfonyluGen_Sulfonylu2013 (ExtendDataModule)
inputs
	custom = _Ext_FarmaciClass_SulfonyluGen_Sulfonylu2012
parameters
  attributes = [ {Sulfonylu_2013 : int=0} ]
end


_Ext_FarmaciClass_SulfonyluGen_Sulfonylu2013 (ApplyFunction)
inputs
	custom = _Ext__Ext_FarmaciClass_SulfonyluGen_Sulfonylu2013
parameters
	function = Id(1)
	result = Sulfonylu_2013	
		conditions = [ {Sulfonylu=2013} ] 	
end


_Ext__Ext_FarmaciClass_SulfonyluGen_Sulfonylu2014 (ExtendDataModule)
inputs
	custom = _Ext_FarmaciClass_SulfonyluGen_Sulfonylu2013
parameters
  attributes = [ {Sulfonylu_2014 : int=0} ]
end


_Ext_FarmaciClass_SulfonyluGen_Sulfonylu2014 (ApplyFunction)
inputs
	custom = _Ext__Ext_FarmaciClass_SulfonyluGen_Sulfonylu2014
parameters
	function = Id(1)
	result = Sulfonylu_2014	
		conditions = [ {Sulfonylu=2014} ] 	
end


FarmaciClass_Sulfonylu (AggregateModule)
inputs
  custom = _Ext_FarmaciClass_SulfonyluGen_Sulfonylu2014
parameters
  isInputSorted = true
  groupBy = [ PERSON_ID ]
  functions = [ MAX(Sulfonylu_2007),MAX(Sulfonylu_2008),MAX(Sulfonylu_2009),MAX(Sulfonylu_2010),MAX(Sulfonylu_2011),MAX(Sulfonylu_2012),MAX(Sulfonylu_2013),MAX(Sulfonylu_2014) ]
  results = [ {Sulfonylu_2007:int};{Sulfonylu_2008:int};{Sulfonylu_2009:int};{Sulfonylu_2010:int};{Sulfonylu_2011:int};{Sulfonylu_2012:int};{Sulfonylu_2013:int};{Sulfonylu_2014:int} ]
end


	
/* End macro GenerateClassifyingPerStrata for FarmaciClass_Sulfonylu*/


// tiene record con {ClassAntiDiab_Thiazolid=1}
FarmaciClassAnno_Thiazolid (FilterModule)
inputs
	custom = TuttiFarmaciClassAnno
parameters
	conditions = [ {ClassAntiDiab_Thiazolid=1} ]
	end

// rinomina la variabile Year
CleanFarmaciClassAnno_Thiazolid (RenameAttributesModule)
inputs
  custom = FarmaciClassAnno_Thiazolid
parameters
  inputAttributes = [Year]
  outputAttributes = [Thiazolid]
end

// classifica soggetti per uso annuale di Thiazolid

/* Start macro GenerateClassifyingPerStrata for FarmaciClass_Thiazolid*/
/*inputName: CleanFarmaciClassAnno_Thiazolid*/
/*outputName: FarmaciClass_Thiazolid*/
/*byFields: PERSON_ID*/
/*ToClassify: Thiazolid*/
/*Values: 2007 2008 2009 2010 2011 2012 2013 2014*/
/*Count: false*/
/*Missing: false*/
/*Select: true*/
/*IsSortedbyFields: true*/


_Ext__Ext_FarmaciClass_ThiazolidGen_Thiazolid2007 (ExtendDataModule)
inputs
	custom = CleanFarmaciClassAnno_Thiazolid
parameters
  attributes = [ {Thiazolid_2007 : int=0} ]
end


_Ext_FarmaciClass_ThiazolidGen_Thiazolid2007 (ApplyFunction)
inputs
	custom = _Ext__Ext_FarmaciClass_ThiazolidGen_Thiazolid2007
parameters
	function = Id(1)
	result = Thiazolid_2007	
		conditions = [ {Thiazolid=2007} ] 	
end


_Ext__Ext_FarmaciClass_ThiazolidGen_Thiazolid2008 (ExtendDataModule)
inputs
	custom = _Ext_FarmaciClass_ThiazolidGen_Thiazolid2007
parameters
  attributes = [ {Thiazolid_2008 : int=0} ]
end


_Ext_FarmaciClass_ThiazolidGen_Thiazolid2008 (ApplyFunction)
inputs
	custom = _Ext__Ext_FarmaciClass_ThiazolidGen_Thiazolid2008
parameters
	function = Id(1)
	result = Thiazolid_2008	
		conditions = [ {Thiazolid=2008} ] 	
end


_Ext__Ext_FarmaciClass_ThiazolidGen_Thiazolid2009 (ExtendDataModule)
inputs
	custom = _Ext_FarmaciClass_ThiazolidGen_Thiazolid2008
parameters
  attributes = [ {Thiazolid_2009 : int=0} ]
end


_Ext_FarmaciClass_ThiazolidGen_Thiazolid2009 (ApplyFunction)
inputs
	custom = _Ext__Ext_FarmaciClass_ThiazolidGen_Thiazolid2009
parameters
	function = Id(1)
	result = Thiazolid_2009	
		conditions = [ {Thiazolid=2009} ] 	
end


_Ext__Ext_FarmaciClass_ThiazolidGen_Thiazolid2010 (ExtendDataModule)
inputs
	custom = _Ext_FarmaciClass_ThiazolidGen_Thiazolid2009
parameters
  attributes = [ {Thiazolid_2010 : int=0} ]
end


_Ext_FarmaciClass_ThiazolidGen_Thiazolid2010 (ApplyFunction)
inputs
	custom = _Ext__Ext_FarmaciClass_ThiazolidGen_Thiazolid2010
parameters
	function = Id(1)
	result = Thiazolid_2010	
		conditions = [ {Thiazolid=2010} ] 	
end


_Ext__Ext_FarmaciClass_ThiazolidGen_Thiazolid2011 (ExtendDataModule)
inputs
	custom = _Ext_FarmaciClass_ThiazolidGen_Thiazolid2010
parameters
  attributes = [ {Thiazolid_2011 : int=0} ]
end


_Ext_FarmaciClass_ThiazolidGen_Thiazolid2011 (ApplyFunction)
inputs
	custom = _Ext__Ext_FarmaciClass_ThiazolidGen_Thiazolid2011
parameters
	function = Id(1)
	result = Thiazolid_2011	
		conditions = [ {Thiazolid=2011} ] 	
end


_Ext__Ext_FarmaciClass_ThiazolidGen_Thiazolid2012 (ExtendDataModule)
inputs
	custom = _Ext_FarmaciClass_ThiazolidGen_Thiazolid2011
parameters
  attributes = [ {Thiazolid_2012 : int=0} ]
end


_Ext_FarmaciClass_ThiazolidGen_Thiazolid2012 (ApplyFunction)
inputs
	custom = _Ext__Ext_FarmaciClass_ThiazolidGen_Thiazolid2012
parameters
	function = Id(1)
	result = Thiazolid_2012	
		conditions = [ {Thiazolid=2012} ] 	
end


_Ext__Ext_FarmaciClass_ThiazolidGen_Thiazolid2013 (ExtendDataModule)
inputs
	custom = _Ext_FarmaciClass_ThiazolidGen_Thiazolid2012
parameters
  attributes = [ {Thiazolid_2013 : int=0} ]
end


_Ext_FarmaciClass_ThiazolidGen_Thiazolid2013 (ApplyFunction)
inputs
	custom = _Ext__Ext_FarmaciClass_ThiazolidGen_Thiazolid2013
parameters
	function = Id(1)
	result = Thiazolid_2013	
		conditions = [ {Thiazolid=2013} ] 	
end


_Ext__Ext_FarmaciClass_ThiazolidGen_Thiazolid2014 (ExtendDataModule)
inputs
	custom = _Ext_FarmaciClass_ThiazolidGen_Thiazolid2013
parameters
  attributes = [ {Thiazolid_2014 : int=0} ]
end


_Ext_FarmaciClass_ThiazolidGen_Thiazolid2014 (ApplyFunction)
inputs
	custom = _Ext__Ext_FarmaciClass_ThiazolidGen_Thiazolid2014
parameters
	function = Id(1)
	result = Thiazolid_2014	
		conditions = [ {Thiazolid=2014} ] 	
end


FarmaciClass_Thiazolid (AggregateModule)
inputs
  custom = _Ext_FarmaciClass_ThiazolidGen_Thiazolid2014
parameters
  isInputSorted = true
  groupBy = [ PERSON_ID ]
  functions = [ MAX(Thiazolid_2007),MAX(Thiazolid_2008),MAX(Thiazolid_2009),MAX(Thiazolid_2010),MAX(Thiazolid_2011),MAX(Thiazolid_2012),MAX(Thiazolid_2013),MAX(Thiazolid_2014) ]
  results = [ {Thiazolid_2007:int};{Thiazolid_2008:int};{Thiazolid_2009:int};{Thiazolid_2010:int};{Thiazolid_2011:int};{Thiazolid_2012:int};{Thiazolid_2013:int};{Thiazolid_2014:int} ]
end


	
/* End macro GenerateClassifyingPerStrata for FarmaciClass_Thiazolid*/


// tiene record con {ClassAntiDiab_Any=1}
FarmaciClassAnno_Any (FilterModule)
inputs
	custom = TuttiFarmaciClassAnno
parameters
	conditions = [ {ClassAntiDiab_Any=1} ]
	end

// rinomina la variabile Year
CleanFarmaciClassAnno_Any (RenameAttributesModule)
inputs
  custom = FarmaciClassAnno_Any
parameters
  inputAttributes = [Year]
  outputAttributes = [Any]
end

// classifica soggetti per uso annuale di Any

/* Start macro GenerateClassifyingPerStrata for FarmaciClass_Any*/
/*inputName: CleanFarmaciClassAnno_Any*/
/*outputName: FarmaciClass_Any*/
/*byFields: PERSON_ID*/
/*ToClassify: Any*/
/*Values: 2007 2008 2009 2010 2011 2012 2013 2014*/
/*Count: false*/
/*Missing: false*/
/*Select: true*/
/*IsSortedbyFields: true*/


_Ext__Ext_FarmaciClass_AnyGen_Any2007 (ExtendDataModule)
inputs
	custom = CleanFarmaciClassAnno_Any
parameters
  attributes = [ {Any_2007 : int=0} ]
end


_Ext_FarmaciClass_AnyGen_Any2007 (ApplyFunction)
inputs
	custom = _Ext__Ext_FarmaciClass_AnyGen_Any2007
parameters
	function = Id(1)
	result = Any_2007	
		conditions = [ {Any=2007} ] 	
end


_Ext__Ext_FarmaciClass_AnyGen_Any2008 (ExtendDataModule)
inputs
	custom = _Ext_FarmaciClass_AnyGen_Any2007
parameters
  attributes = [ {Any_2008 : int=0} ]
end


_Ext_FarmaciClass_AnyGen_Any2008 (ApplyFunction)
inputs
	custom = _Ext__Ext_FarmaciClass_AnyGen_Any2008
parameters
	function = Id(1)
	result = Any_2008	
		conditions = [ {Any=2008} ] 	
end


_Ext__Ext_FarmaciClass_AnyGen_Any2009 (ExtendDataModule)
inputs
	custom = _Ext_FarmaciClass_AnyGen_Any2008
parameters
  attributes = [ {Any_2009 : int=0} ]
end


_Ext_FarmaciClass_AnyGen_Any2009 (ApplyFunction)
inputs
	custom = _Ext__Ext_FarmaciClass_AnyGen_Any2009
parameters
	function = Id(1)
	result = Any_2009	
		conditions = [ {Any=2009} ] 	
end


_Ext__Ext_FarmaciClass_AnyGen_Any2010 (ExtendDataModule)
inputs
	custom = _Ext_FarmaciClass_AnyGen_Any2009
parameters
  attributes = [ {Any_2010 : int=0} ]
end


_Ext_FarmaciClass_AnyGen_Any2010 (ApplyFunction)
inputs
	custom = _Ext__Ext_FarmaciClass_AnyGen_Any2010
parameters
	function = Id(1)
	result = Any_2010	
		conditions = [ {Any=2010} ] 	
end


_Ext__Ext_FarmaciClass_AnyGen_Any2011 (ExtendDataModule)
inputs
	custom = _Ext_FarmaciClass_AnyGen_Any2010
parameters
  attributes = [ {Any_2011 : int=0} ]
end


_Ext_FarmaciClass_AnyGen_Any2011 (ApplyFunction)
inputs
	custom = _Ext__Ext_FarmaciClass_AnyGen_Any2011
parameters
	function = Id(1)
	result = Any_2011	
		conditions = [ {Any=2011} ] 	
end


_Ext__Ext_FarmaciClass_AnyGen_Any2012 (ExtendDataModule)
inputs
	custom = _Ext_FarmaciClass_AnyGen_Any2011
parameters
  attributes = [ {Any_2012 : int=0} ]
end


_Ext_FarmaciClass_AnyGen_Any2012 (ApplyFunction)
inputs
	custom = _Ext__Ext_FarmaciClass_AnyGen_Any2012
parameters
	function = Id(1)
	result = Any_2012	
		conditions = [ {Any=2012} ] 	
end


_Ext__Ext_FarmaciClass_AnyGen_Any2013 (ExtendDataModule)
inputs
	custom = _Ext_FarmaciClass_AnyGen_Any2012
parameters
  attributes = [ {Any_2013 : int=0} ]
end


_Ext_FarmaciClass_AnyGen_Any2013 (ApplyFunction)
inputs
	custom = _Ext__Ext_FarmaciClass_AnyGen_Any2013
parameters
	function = Id(1)
	result = Any_2013	
		conditions = [ {Any=2013} ] 	
end


_Ext__Ext_FarmaciClass_AnyGen_Any2014 (ExtendDataModule)
inputs
	custom = _Ext_FarmaciClass_AnyGen_Any2013
parameters
  attributes = [ {Any_2014 : int=0} ]
end


_Ext_FarmaciClass_AnyGen_Any2014 (ApplyFunction)
inputs
	custom = _Ext__Ext_FarmaciClass_AnyGen_Any2014
parameters
	function = Id(1)
	result = Any_2014	
		conditions = [ {Any=2014} ] 	
end


FarmaciClass_Any (AggregateModule)
inputs
  custom = _Ext_FarmaciClass_AnyGen_Any2014
parameters
  isInputSorted = true
  groupBy = [ PERSON_ID ]
  functions = [ MAX(Any_2007),MAX(Any_2008),MAX(Any_2009),MAX(Any_2010),MAX(Any_2011),MAX(Any_2012),MAX(Any_2013),MAX(Any_2014) ]
  results = [ {Any_2007:int};{Any_2008:int};{Any_2009:int};{Any_2010:int};{Any_2011:int};{Any_2012:int};{Any_2013:int};{Any_2014:int} ]
end


	
/* End macro GenerateClassifyingPerStrata for FarmaciClass_Any*/


// Genera il file con la classificazioni dei soggetti per uso di famaci per anno

  _AUX_FarmaciClass_0 (MergeModule)
  inputs    
      custom = Coorte
       custom = FarmaciClass_AnaGLP1
  parameters
   primaryKey = [ PERSON_ID ]
   fieldNames = [ PERSON_ID ]
  end

  _AUX_FarmaciClass_1 (MergeModule)
  inputs    
      custom = _AUX_FarmaciClass_0
       custom = FarmaciClass_Biguani
  parameters
   primaryKey = [ PERSON_ID ]
   fieldNames = [ PERSON_ID ]
  end

  _AUX_FarmaciClass_2 (MergeModule)
  inputs    
      custom = _AUX_FarmaciClass_1
       custom = FarmaciClass_HypoCombFix
  parameters
   primaryKey = [ PERSON_ID ]
   fieldNames = [ PERSON_ID ]
  end

  _AUX_FarmaciClass_3 (MergeModule)
  inputs    
      custom = _AUX_FarmaciClass_2
       custom = FarmaciClass_IniAlpha
  parameters
   primaryKey = [ PERSON_ID ]
   fieldNames = [ PERSON_ID ]
  end

  _AUX_FarmaciClass_4 (MergeModule)
  inputs    
      custom = _AUX_FarmaciClass_3
       custom = FarmaciClass_IniDDP4
  parameters
   primaryKey = [ PERSON_ID ]
   fieldNames = [ PERSON_ID ]
  end

  _AUX_FarmaciClass_5 (MergeModule)
  inputs    
      custom = _AUX_FarmaciClass_4
       custom = FarmaciClass_Insuli
  parameters
   primaryKey = [ PERSON_ID ]
   fieldNames = [ PERSON_ID ]
  end

  _AUX_FarmaciClass_6 (MergeModule)
  inputs    
      custom = _AUX_FarmaciClass_5
       custom = FarmaciClass_Meglitini
  parameters
   primaryKey = [ PERSON_ID ]
   fieldNames = [ PERSON_ID ]
  end

  _AUX_FarmaciClass_7 (MergeModule)
  inputs    
      custom = _AUX_FarmaciClass_6
       custom = FarmaciClass_Sulfonylu
  parameters
   primaryKey = [ PERSON_ID ]
   fieldNames = [ PERSON_ID ]
  end

  _AUX_FarmaciClass_8 (MergeModule)
  inputs    
      custom = _AUX_FarmaciClass_7
       custom = FarmaciClass_Thiazolid
  parameters
   primaryKey = [ PERSON_ID ]
   fieldNames = [ PERSON_ID ]
  end

  FarmaciClass (MergeModule)
  inputs    
      custom = _AUX_FarmaciClass_8
       custom = FarmaciClass_Any
  parameters
   primaryKey = [ PERSON_ID ]
   fieldNames = [ PERSON_ID ]
  end


// output INCRE_5_Classificazione_Soggetti_Uso
INCRE_5_Classificazione_Soggetti_Uso (FileOutputModule)
inputs
	custom = FarmaciClass
parameters
	checksum = none
	compression = none
end
