# Supplementary material for: Patterns and trends of utilization of incretin-based medicines between 2008 and 2014 in three Italian geographic areas
Source: BMC Endocr Disord. 2019 Feb 7;19:18. doi: 10.1186/s12902-019-0334-y (PMC6367760; doi:10.1186/s12902-019-0334-y)
Supplement: Supplementary file 3 — Appendix 3. Data processing procedures (ZIP 43 kb) [file 12902_2019_334_MOESM3_ESM.zip › INCRE_7_crea_dataset_analitico_prima_incretinaR1.txt]

// Script generated on 05/02/2016 17:12:19


// carica la classificazione dell'uso nei 365 gg precedenti
Uso_365gg_Prima (ScriptInputModule)
parameters
   scriptFilename = INCRE_6_crea_classificazione_soggetti_uso_365gg_prima.txt
   inputName = INCRE_6_Classificazione_Uso_365gg_Prima
   expectedSchema = custom
end

// carica la lista delle prime prescrizioni
PrimaPrescrizione (ScriptInputModule)
parameters
   scriptFilename = INCRE_3_crea_prima_prescrizione.txt
   inputName = INCRE_3_PrimaPrescrizioneAntiDiab
   expectedSchema = custom
end

// togli anni missing o fuori dal periodo di studio
CleanPrimaPrescrizione (FilterModule)
inputs
	custom = PrimaPrescrizione
parameters
	conditions = [ {Year!=MISSING};{Year<=2014};{Year>=2007} ]
		boolExpr = AND
	end

// rinomina
RenamedPrimaPrescrizione (RenameAttributesModule)
inputs
  custom = CleanPrimaPrescrizione
parameters
  inputAttributes = [ClassAntiDiab]
  outputAttributes = [Prima]
end

// create one variable per year

/* Start macro ReshapeWide for PrimaPrescrizionePerSoggetto*/
/*inputName: RenamedPrimaPrescrizione*/
/*outputName: PrimaPrescrizionePerSoggetto*/
/*byFields: PERSON_ID*/
/*ToReshape: Prima ClassIncre ATCIncre*/
/*VarValues: Year*/
/*TypeVarValues: int*/
/*Values: 2007 2008 2009 2010 2011 2012 2013 2014*/
/*IsSortedbyFields: true*/

/* CAUTION!! The variables [PERSON_ID,Year] must be a primary key for RenamedPrimaPrescrizione for the macro ReshapeWide to work properly. */

_Ext_PrimaPrescrizionePerSoggetto_Filter_Prima_2007 (FilterModule)
inputs
	custom = RenamedPrimaPrescrizione
parameters
	conditions = [ {Year=2007} ]
	end

_Ext_PrimaPrescrizionePerSoggetto_Rename_Prima_2007 (RenameAttributesModule)
inputs
  custom = _Ext_PrimaPrescrizionePerSoggetto_Filter_Prima_2007
parameters
  inputAttributes = [Prima]
  outputAttributes = [Prima_2007]
end

_Ext_PrimaPrescrizionePerSoggetto_Keep_Prima_2007 (DropModule)
inputs
  custom = _Ext_PrimaPrescrizionePerSoggetto_Rename_Prima_2007
parameters
  params = [ PERSON_ID,Prima_2007 ]
   mode = keep 
end

_Ext_PrimaPrescrizionePerSoggetto_Filter_Prima_2008 (FilterModule)
inputs
	custom = RenamedPrimaPrescrizione
parameters
	conditions = [ {Year=2008} ]
	end

_Ext_PrimaPrescrizionePerSoggetto_Rename_Prima_2008 (RenameAttributesModule)
inputs
  custom = _Ext_PrimaPrescrizionePerSoggetto_Filter_Prima_2008
parameters
  inputAttributes = [Prima]
  outputAttributes = [Prima_2008]
end

_Ext_PrimaPrescrizionePerSoggetto_Keep_Prima_2008 (DropModule)
inputs
  custom = _Ext_PrimaPrescrizionePerSoggetto_Rename_Prima_2008
parameters
  params = [ PERSON_ID,Prima_2008 ]
   mode = keep 
end

_Ext_PrimaPrescrizionePerSoggetto_Filter_Prima_2009 (FilterModule)
inputs
	custom = RenamedPrimaPrescrizione
parameters
	conditions = [ {Year=2009} ]
	end

_Ext_PrimaPrescrizionePerSoggetto_Rename_Prima_2009 (RenameAttributesModule)
inputs
  custom = _Ext_PrimaPrescrizionePerSoggetto_Filter_Prima_2009
parameters
  inputAttributes = [Prima]
  outputAttributes = [Prima_2009]
end

_Ext_PrimaPrescrizionePerSoggetto_Keep_Prima_2009 (DropModule)
inputs
  custom = _Ext_PrimaPrescrizionePerSoggetto_Rename_Prima_2009
parameters
  params = [ PERSON_ID,Prima_2009 ]
   mode = keep 
end

_Ext_PrimaPrescrizionePerSoggetto_Filter_Prima_2010 (FilterModule)
inputs
	custom = RenamedPrimaPrescrizione
parameters
	conditions = [ {Year=2010} ]
	end

_Ext_PrimaPrescrizionePerSoggetto_Rename_Prima_2010 (RenameAttributesModule)
inputs
  custom = _Ext_PrimaPrescrizionePerSoggetto_Filter_Prima_2010
parameters
  inputAttributes = [Prima]
  outputAttributes = [Prima_2010]
end

_Ext_PrimaPrescrizionePerSoggetto_Keep_Prima_2010 (DropModule)
inputs
  custom = _Ext_PrimaPrescrizionePerSoggetto_Rename_Prima_2010
parameters
  params = [ PERSON_ID,Prima_2010 ]
   mode = keep 
end

_Ext_PrimaPrescrizionePerSoggetto_Filter_Prima_2011 (FilterModule)
inputs
	custom = RenamedPrimaPrescrizione
parameters
	conditions = [ {Year=2011} ]
	end

_Ext_PrimaPrescrizionePerSoggetto_Rename_Prima_2011 (RenameAttributesModule)
inputs
  custom = _Ext_PrimaPrescrizionePerSoggetto_Filter_Prima_2011
parameters
  inputAttributes = [Prima]
  outputAttributes = [Prima_2011]
end

_Ext_PrimaPrescrizionePerSoggetto_Keep_Prima_2011 (DropModule)
inputs
  custom = _Ext_PrimaPrescrizionePerSoggetto_Rename_Prima_2011
parameters
  params = [ PERSON_ID,Prima_2011 ]
   mode = keep 
end

_Ext_PrimaPrescrizionePerSoggetto_Filter_Prima_2012 (FilterModule)
inputs
	custom = RenamedPrimaPrescrizione
parameters
	conditions = [ {Year=2012} ]
	end

_Ext_PrimaPrescrizionePerSoggetto_Rename_Prima_2012 (RenameAttributesModule)
inputs
  custom = _Ext_PrimaPrescrizionePerSoggetto_Filter_Prima_2012
parameters
  inputAttributes = [Prima]
  outputAttributes = [Prima_2012]
end

_Ext_PrimaPrescrizionePerSoggetto_Keep_Prima_2012 (DropModule)
inputs
  custom = _Ext_PrimaPrescrizionePerSoggetto_Rename_Prima_2012
parameters
  params = [ PERSON_ID,Prima_2012 ]
   mode = keep 
end

_Ext_PrimaPrescrizionePerSoggetto_Filter_Prima_2013 (FilterModule)
inputs
	custom = RenamedPrimaPrescrizione
parameters
	conditions = [ {Year=2013} ]
	end

_Ext_PrimaPrescrizionePerSoggetto_Rename_Prima_2013 (RenameAttributesModule)
inputs
  custom = _Ext_PrimaPrescrizionePerSoggetto_Filter_Prima_2013
parameters
  inputAttributes = [Prima]
  outputAttributes = [Prima_2013]
end

_Ext_PrimaPrescrizionePerSoggetto_Keep_Prima_2013 (DropModule)
inputs
  custom = _Ext_PrimaPrescrizionePerSoggetto_Rename_Prima_2013
parameters
  params = [ PERSON_ID,Prima_2013 ]
   mode = keep 
end

_Ext_PrimaPrescrizionePerSoggetto_Filter_Prima_2014 (FilterModule)
inputs
	custom = RenamedPrimaPrescrizione
parameters
	conditions = [ {Year=2014} ]
	end

_Ext_PrimaPrescrizionePerSoggetto_Rename_Prima_2014 (RenameAttributesModule)
inputs
  custom = _Ext_PrimaPrescrizionePerSoggetto_Filter_Prima_2014
parameters
  inputAttributes = [Prima]
  outputAttributes = [Prima_2014]
end

_Ext_PrimaPrescrizionePerSoggetto_Keep_Prima_2014 (DropModule)
inputs
  custom = _Ext_PrimaPrescrizionePerSoggetto_Rename_Prima_2014
parameters
  params = [ PERSON_ID,Prima_2014 ]
   mode = keep 
end

_Ext_PrimaPrescrizionePerSoggetto_Filter_ClassIncre_2007 (FilterModule)
inputs
	custom = RenamedPrimaPrescrizione
parameters
	conditions = [ {Year=2007} ]
	end

_Ext_PrimaPrescrizionePerSoggetto_Rename_ClassIncre_2007 (RenameAttributesModule)
inputs
  custom = _Ext_PrimaPrescrizionePerSoggetto_Filter_ClassIncre_2007
parameters
  inputAttributes = [ClassIncre]
  outputAttributes = [ClassIncre_2007]
end

_Ext_PrimaPrescrizionePerSoggetto_Keep_ClassIncre_2007 (DropModule)
inputs
  custom = _Ext_PrimaPrescrizionePerSoggetto_Rename_ClassIncre_2007
parameters
  params = [ PERSON_ID,ClassIncre_2007 ]
   mode = keep 
end

_Ext_PrimaPrescrizionePerSoggetto_Filter_ClassIncre_2008 (FilterModule)
inputs
	custom = RenamedPrimaPrescrizione
parameters
	conditions = [ {Year=2008} ]
	end

_Ext_PrimaPrescrizionePerSoggetto_Rename_ClassIncre_2008 (RenameAttributesModule)
inputs
  custom = _Ext_PrimaPrescrizionePerSoggetto_Filter_ClassIncre_2008
parameters
  inputAttributes = [ClassIncre]
  outputAttributes = [ClassIncre_2008]
end

_Ext_PrimaPrescrizionePerSoggetto_Keep_ClassIncre_2008 (DropModule)
inputs
  custom = _Ext_PrimaPrescrizionePerSoggetto_Rename_ClassIncre_2008
parameters
  params = [ PERSON_ID,ClassIncre_2008 ]
   mode = keep 
end

_Ext_PrimaPrescrizionePerSoggetto_Filter_ClassIncre_2009 (FilterModule)
inputs
	custom = RenamedPrimaPrescrizione
parameters
	conditions = [ {Year=2009} ]
	end

_Ext_PrimaPrescrizionePerSoggetto_Rename_ClassIncre_2009 (RenameAttributesModule)
inputs
  custom = _Ext_PrimaPrescrizionePerSoggetto_Filter_ClassIncre_2009
parameters
  inputAttributes = [ClassIncre]
  outputAttributes = [ClassIncre_2009]
end

_Ext_PrimaPrescrizionePerSoggetto_Keep_ClassIncre_2009 (DropModule)
inputs
  custom = _Ext_PrimaPrescrizionePerSoggetto_Rename_ClassIncre_2009
parameters
  params = [ PERSON_ID,ClassIncre_2009 ]
   mode = keep 
end

_Ext_PrimaPrescrizionePerSoggetto_Filter_ClassIncre_2010 (FilterModule)
inputs
	custom = RenamedPrimaPrescrizione
parameters
	conditions = [ {Year=2010} ]
	end

_Ext_PrimaPrescrizionePerSoggetto_Rename_ClassIncre_2010 (RenameAttributesModule)
inputs
  custom = _Ext_PrimaPrescrizionePerSoggetto_Filter_ClassIncre_2010
parameters
  inputAttributes = [ClassIncre]
  outputAttributes = [ClassIncre_2010]
end

_Ext_PrimaPrescrizionePerSoggetto_Keep_ClassIncre_2010 (DropModule)
inputs
  custom = _Ext_PrimaPrescrizionePerSoggetto_Rename_ClassIncre_2010
parameters
  params = [ PERSON_ID,ClassIncre_2010 ]
   mode = keep 
end

_Ext_PrimaPrescrizionePerSoggetto_Filter_ClassIncre_2011 (FilterModule)
inputs
	custom = RenamedPrimaPrescrizione
parameters
	conditions = [ {Year=2011} ]
	end

_Ext_PrimaPrescrizionePerSoggetto_Rename_ClassIncre_2011 (RenameAttributesModule)
inputs
  custom = _Ext_PrimaPrescrizionePerSoggetto_Filter_ClassIncre_2011
parameters
  inputAttributes = [ClassIncre]
  outputAttributes = [ClassIncre_2011]
end

_Ext_PrimaPrescrizionePerSoggetto_Keep_ClassIncre_2011 (DropModule)
inputs
  custom = _Ext_PrimaPrescrizionePerSoggetto_Rename_ClassIncre_2011
parameters
  params = [ PERSON_ID,ClassIncre_2011 ]
   mode = keep 
end

_Ext_PrimaPrescrizionePerSoggetto_Filter_ClassIncre_2012 (FilterModule)
inputs
	custom = RenamedPrimaPrescrizione
parameters
	conditions = [ {Year=2012} ]
	end

_Ext_PrimaPrescrizionePerSoggetto_Rename_ClassIncre_2012 (RenameAttributesModule)
inputs
  custom = _Ext_PrimaPrescrizionePerSoggetto_Filter_ClassIncre_2012
parameters
  inputAttributes = [ClassIncre]
  outputAttributes = [ClassIncre_2012]
end

_Ext_PrimaPrescrizionePerSoggetto_Keep_ClassIncre_2012 (DropModule)
inputs
  custom = _Ext_PrimaPrescrizionePerSoggetto_Rename_ClassIncre_2012
parameters
  params = [ PERSON_ID,ClassIncre_2012 ]
   mode = keep 
end

_Ext_PrimaPrescrizionePerSoggetto_Filter_ClassIncre_2013 (FilterModule)
inputs
	custom = RenamedPrimaPrescrizione
parameters
	conditions = [ {Year=2013} ]
	end

_Ext_PrimaPrescrizionePerSoggetto_Rename_ClassIncre_2013 (RenameAttributesModule)
inputs
  custom = _Ext_PrimaPrescrizionePerSoggetto_Filter_ClassIncre_2013
parameters
  inputAttributes = [ClassIncre]
  outputAttributes = [ClassIncre_2013]
end

_Ext_PrimaPrescrizionePerSoggetto_Keep_ClassIncre_2013 (DropModule)
inputs
  custom = _Ext_PrimaPrescrizionePerSoggetto_Rename_ClassIncre_2013
parameters
  params = [ PERSON_ID,ClassIncre_2013 ]
   mode = keep 
end

_Ext_PrimaPrescrizionePerSoggetto_Filter_ClassIncre_2014 (FilterModule)
inputs
	custom = RenamedPrimaPrescrizione
parameters
	conditions = [ {Year=2014} ]
	end

_Ext_PrimaPrescrizionePerSoggetto_Rename_ClassIncre_2014 (RenameAttributesModule)
inputs
  custom = _Ext_PrimaPrescrizionePerSoggetto_Filter_ClassIncre_2014
parameters
  inputAttributes = [ClassIncre]
  outputAttributes = [ClassIncre_2014]
end

_Ext_PrimaPrescrizionePerSoggetto_Keep_ClassIncre_2014 (DropModule)
inputs
  custom = _Ext_PrimaPrescrizionePerSoggetto_Rename_ClassIncre_2014
parameters
  params = [ PERSON_ID,ClassIncre_2014 ]
   mode = keep 
end

_Ext_PrimaPrescrizionePerSoggetto_Filter_ATCIncre_2007 (FilterModule)
inputs
	custom = RenamedPrimaPrescrizione
parameters
	conditions = [ {Year=2007} ]
	end

_Ext_PrimaPrescrizionePerSoggetto_Rename_ATCIncre_2007 (RenameAttributesModule)
inputs
  custom = _Ext_PrimaPrescrizionePerSoggetto_Filter_ATCIncre_2007
parameters
  inputAttributes = [ATCIncre]
  outputAttributes = [ATCIncre_2007]
end

_Ext_PrimaPrescrizionePerSoggetto_Keep_ATCIncre_2007 (DropModule)
inputs
  custom = _Ext_PrimaPrescrizionePerSoggetto_Rename_ATCIncre_2007
parameters
  params = [ PERSON_ID,ATCIncre_2007 ]
   mode = keep 
end

_Ext_PrimaPrescrizionePerSoggetto_Filter_ATCIncre_2008 (FilterModule)
inputs
	custom = RenamedPrimaPrescrizione
parameters
	conditions = [ {Year=2008} ]
	end

_Ext_PrimaPrescrizionePerSoggetto_Rename_ATCIncre_2008 (RenameAttributesModule)
inputs
  custom = _Ext_PrimaPrescrizionePerSoggetto_Filter_ATCIncre_2008
parameters
  inputAttributes = [ATCIncre]
  outputAttributes = [ATCIncre_2008]
end

_Ext_PrimaPrescrizionePerSoggetto_Keep_ATCIncre_2008 (DropModule)
inputs
  custom = _Ext_PrimaPrescrizionePerSoggetto_Rename_ATCIncre_2008
parameters
  params = [ PERSON_ID,ATCIncre_2008 ]
   mode = keep 
end

_Ext_PrimaPrescrizionePerSoggetto_Filter_ATCIncre_2009 (FilterModule)
inputs
	custom = RenamedPrimaPrescrizione
parameters
	conditions = [ {Year=2009} ]
	end

_Ext_PrimaPrescrizionePerSoggetto_Rename_ATCIncre_2009 (RenameAttributesModule)
inputs
  custom = _Ext_PrimaPrescrizionePerSoggetto_Filter_ATCIncre_2009
parameters
  inputAttributes = [ATCIncre]
  outputAttributes = [ATCIncre_2009]
end

_Ext_PrimaPrescrizionePerSoggetto_Keep_ATCIncre_2009 (DropModule)
inputs
  custom = _Ext_PrimaPrescrizionePerSoggetto_Rename_ATCIncre_2009
parameters
  params = [ PERSON_ID,ATCIncre_2009 ]
   mode = keep 
end

_Ext_PrimaPrescrizionePerSoggetto_Filter_ATCIncre_2010 (FilterModule)
inputs
	custom = RenamedPrimaPrescrizione
parameters
	conditions = [ {Year=2010} ]
	end

_Ext_PrimaPrescrizionePerSoggetto_Rename_ATCIncre_2010 (RenameAttributesModule)
inputs
  custom = _Ext_PrimaPrescrizionePerSoggetto_Filter_ATCIncre_2010
parameters
  inputAttributes = [ATCIncre]
  outputAttributes = [ATCIncre_2010]
end

_Ext_PrimaPrescrizionePerSoggetto_Keep_ATCIncre_2010 (DropModule)
inputs
  custom = _Ext_PrimaPrescrizionePerSoggetto_Rename_ATCIncre_2010
parameters
  params = [ PERSON_ID,ATCIncre_2010 ]
   mode = keep 
end

_Ext_PrimaPrescrizionePerSoggetto_Filter_ATCIncre_2011 (FilterModule)
inputs
	custom = RenamedPrimaPrescrizione
parameters
	conditions = [ {Year=2011} ]
	end

_Ext_PrimaPrescrizionePerSoggetto_Rename_ATCIncre_2011 (RenameAttributesModule)
inputs
  custom = _Ext_PrimaPrescrizionePerSoggetto_Filter_ATCIncre_2011
parameters
  inputAttributes = [ATCIncre]
  outputAttributes = [ATCIncre_2011]
end

_Ext_PrimaPrescrizionePerSoggetto_Keep_ATCIncre_2011 (DropModule)
inputs
  custom = _Ext_PrimaPrescrizionePerSoggetto_Rename_ATCIncre_2011
parameters
  params = [ PERSON_ID,ATCIncre_2011 ]
   mode = keep 
end

_Ext_PrimaPrescrizionePerSoggetto_Filter_ATCIncre_2012 (FilterModule)
inputs
	custom = RenamedPrimaPrescrizione
parameters
	conditions = [ {Year=2012} ]
	end

_Ext_PrimaPrescrizionePerSoggetto_Rename_ATCIncre_2012 (RenameAttributesModule)
inputs
  custom = _Ext_PrimaPrescrizionePerSoggetto_Filter_ATCIncre_2012
parameters
  inputAttributes = [ATCIncre]
  outputAttributes = [ATCIncre_2012]
end

_Ext_PrimaPrescrizionePerSoggetto_Keep_ATCIncre_2012 (DropModule)
inputs
  custom = _Ext_PrimaPrescrizionePerSoggetto_Rename_ATCIncre_2012
parameters
  params = [ PERSON_ID,ATCIncre_2012 ]
   mode = keep 
end

_Ext_PrimaPrescrizionePerSoggetto_Filter_ATCIncre_2013 (FilterModule)
inputs
	custom = RenamedPrimaPrescrizione
parameters
	conditions = [ {Year=2013} ]
	end

_Ext_PrimaPrescrizionePerSoggetto_Rename_ATCIncre_2013 (RenameAttributesModule)
inputs
  custom = _Ext_PrimaPrescrizionePerSoggetto_Filter_ATCIncre_2013
parameters
  inputAttributes = [ATCIncre]
  outputAttributes = [ATCIncre_2013]
end

_Ext_PrimaPrescrizionePerSoggetto_Keep_ATCIncre_2013 (DropModule)
inputs
  custom = _Ext_PrimaPrescrizionePerSoggetto_Rename_ATCIncre_2013
parameters
  params = [ PERSON_ID,ATCIncre_2013 ]
   mode = keep 
end

_Ext_PrimaPrescrizionePerSoggetto_Filter_ATCIncre_2014 (FilterModule)
inputs
	custom = RenamedPrimaPrescrizione
parameters
	conditions = [ {Year=2014} ]
	end

_Ext_PrimaPrescrizionePerSoggetto_Rename_ATCIncre_2014 (RenameAttributesModule)
inputs
  custom = _Ext_PrimaPrescrizionePerSoggetto_Filter_ATCIncre_2014
parameters
  inputAttributes = [ATCIncre]
  outputAttributes = [ATCIncre_2014]
end

_Ext_PrimaPrescrizionePerSoggetto_Keep_ATCIncre_2014 (DropModule)
inputs
  custom = _Ext_PrimaPrescrizionePerSoggetto_Rename_ATCIncre_2014
parameters
  params = [ PERSON_ID,ATCIncre_2014 ]
   mode = keep 
end

_Ext_PrimaPrescrizionePerSoggetto_ExtendData_Aux (ExtendDataModule)
inputs
	custom = RenamedPrimaPrescrizione
parameters
  attributes = [ {_Aux: int=1} ]
end

_Ext_PrimaPrescrizionePerSoggetto_unique_byFields (AggregateModule)
inputs
  custom = _Ext_PrimaPrescrizionePerSoggetto_ExtendData_Aux
parameters
  isInputSorted = true
  groupBy = [ PERSON_ID ]
  functions = [ SUM(_Aux) ]
  results = [ {_Freq:int} ]
end

_Ext_PrimaPrescrizionePerSoggetto_Drop_Aux_Var (DropModule)
inputs
  custom = _Ext_PrimaPrescrizionePerSoggetto_unique_byFields
parameters
  params = [ _Freq ]
  
end


  _AUX_PrimaPrescrizionePerSoggetto_0 (MergeModule)
  inputs    
      custom = _Ext_PrimaPrescrizionePerSoggetto_Drop_Aux_Var
       custom = _Ext_PrimaPrescrizionePerSoggetto_Keep_Prima_2007
  parameters
   primaryKey = [ PERSON_ID ]
   fieldNames = [ PERSON_ID ]
  end

  _AUX_PrimaPrescrizionePerSoggetto_1 (MergeModule)
  inputs    
      custom = _AUX_PrimaPrescrizionePerSoggetto_0
       custom = _Ext_PrimaPrescrizionePerSoggetto_Keep_Prima_2008
  parameters
   primaryKey = [ PERSON_ID ]
   fieldNames = [ PERSON_ID ]
  end

  _AUX_PrimaPrescrizionePerSoggetto_2 (MergeModule)
  inputs    
      custom = _AUX_PrimaPrescrizionePerSoggetto_1
       custom = _Ext_PrimaPrescrizionePerSoggetto_Keep_Prima_2009
  parameters
   primaryKey = [ PERSON_ID ]
   fieldNames = [ PERSON_ID ]
  end

  _AUX_PrimaPrescrizionePerSoggetto_3 (MergeModule)
  inputs    
      custom = _AUX_PrimaPrescrizionePerSoggetto_2
       custom = _Ext_PrimaPrescrizionePerSoggetto_Keep_Prima_2010
  parameters
   primaryKey = [ PERSON_ID ]
   fieldNames = [ PERSON_ID ]
  end

  _AUX_PrimaPrescrizionePerSoggetto_4 (MergeModule)
  inputs    
      custom = _AUX_PrimaPrescrizionePerSoggetto_3
       custom = _Ext_PrimaPrescrizionePerSoggetto_Keep_Prima_2011
  parameters
   primaryKey = [ PERSON_ID ]
   fieldNames = [ PERSON_ID ]
  end

  _AUX_PrimaPrescrizionePerSoggetto_5 (MergeModule)
  inputs    
      custom = _AUX_PrimaPrescrizionePerSoggetto_4
       custom = _Ext_PrimaPrescrizionePerSoggetto_Keep_Prima_2012
  parameters
   primaryKey = [ PERSON_ID ]
   fieldNames = [ PERSON_ID ]
  end

  _AUX_PrimaPrescrizionePerSoggetto_6 (MergeModule)
  inputs    
      custom = _AUX_PrimaPrescrizionePerSoggetto_5
       custom = _Ext_PrimaPrescrizionePerSoggetto_Keep_Prima_2013
  parameters
   primaryKey = [ PERSON_ID ]
   fieldNames = [ PERSON_ID ]
  end

  _AUX_PrimaPrescrizionePerSoggetto_7 (MergeModule)
  inputs    
      custom = _AUX_PrimaPrescrizionePerSoggetto_6
       custom = _Ext_PrimaPrescrizionePerSoggetto_Keep_Prima_2014
  parameters
   primaryKey = [ PERSON_ID ]
   fieldNames = [ PERSON_ID ]
  end

  _AUX_PrimaPrescrizionePerSoggetto_8 (MergeModule)
  inputs    
      custom = _AUX_PrimaPrescrizionePerSoggetto_7
       custom = _Ext_PrimaPrescrizionePerSoggetto_Keep_ClassIncre_2007
  parameters
   primaryKey = [ PERSON_ID ]
   fieldNames = [ PERSON_ID ]
  end

  _AUX_PrimaPrescrizionePerSoggetto_9 (MergeModule)
  inputs    
      custom = _AUX_PrimaPrescrizionePerSoggetto_8
       custom = _Ext_PrimaPrescrizionePerSoggetto_Keep_ClassIncre_2008
  parameters
   primaryKey = [ PERSON_ID ]
   fieldNames = [ PERSON_ID ]
  end

  _AUX_PrimaPrescrizionePerSoggetto_10 (MergeModule)
  inputs    
      custom = _AUX_PrimaPrescrizionePerSoggetto_9
       custom = _Ext_PrimaPrescrizionePerSoggetto_Keep_ClassIncre_2009
  parameters
   primaryKey = [ PERSON_ID ]
   fieldNames = [ PERSON_ID ]
  end

  _AUX_PrimaPrescrizionePerSoggetto_11 (MergeModule)
  inputs    
      custom = _AUX_PrimaPrescrizionePerSoggetto_10
       custom = _Ext_PrimaPrescrizionePerSoggetto_Keep_ClassIncre_2010
  parameters
   primaryKey = [ PERSON_ID ]
   fieldNames = [ PERSON_ID ]
  end

  _AUX_PrimaPrescrizionePerSoggetto_12 (MergeModule)
  inputs    
      custom = _AUX_PrimaPrescrizionePerSoggetto_11
       custom = _Ext_PrimaPrescrizionePerSoggetto_Keep_ClassIncre_2011
  parameters
   primaryKey = [ PERSON_ID ]
   fieldNames = [ PERSON_ID ]
  end

  _AUX_PrimaPrescrizionePerSoggetto_13 (MergeModule)
  inputs    
      custom = _AUX_PrimaPrescrizionePerSoggetto_12
       custom = _Ext_PrimaPrescrizionePerSoggetto_Keep_ClassIncre_2012
  parameters
   primaryKey = [ PERSON_ID ]
   fieldNames = [ PERSON_ID ]
  end

  _AUX_PrimaPrescrizionePerSoggetto_14 (MergeModule)
  inputs    
      custom = _AUX_PrimaPrescrizionePerSoggetto_13
       custom = _Ext_PrimaPrescrizionePerSoggetto_Keep_ClassIncre_2013
  parameters
   primaryKey = [ PERSON_ID ]
   fieldNames = [ PERSON_ID ]
  end

  _AUX_PrimaPrescrizionePerSoggetto_15 (MergeModule)
  inputs    
      custom = _AUX_PrimaPrescrizionePerSoggetto_14
       custom = _Ext_PrimaPrescrizionePerSoggetto_Keep_ClassIncre_2014
  parameters
   primaryKey = [ PERSON_ID ]
   fieldNames = [ PERSON_ID ]
  end

  _AUX_PrimaPrescrizionePerSoggetto_16 (MergeModule)
  inputs    
      custom = _AUX_PrimaPrescrizionePerSoggetto_15
       custom = _Ext_PrimaPrescrizionePerSoggetto_Keep_ATCIncre_2007
  parameters
   primaryKey = [ PERSON_ID ]
   fieldNames = [ PERSON_ID ]
  end

  _AUX_PrimaPrescrizionePerSoggetto_17 (MergeModule)
  inputs    
      custom = _AUX_PrimaPrescrizionePerSoggetto_16
       custom = _Ext_PrimaPrescrizionePerSoggetto_Keep_ATCIncre_2008
  parameters
   primaryKey = [ PERSON_ID ]
   fieldNames = [ PERSON_ID ]
  end

  _AUX_PrimaPrescrizionePerSoggetto_18 (MergeModule)
  inputs    
      custom = _AUX_PrimaPrescrizionePerSoggetto_17
       custom = _Ext_PrimaPrescrizionePerSoggetto_Keep_ATCIncre_2009
  parameters
   primaryKey = [ PERSON_ID ]
   fieldNames = [ PERSON_ID ]
  end

  _AUX_PrimaPrescrizionePerSoggetto_19 (MergeModule)
  inputs    
      custom = _AUX_PrimaPrescrizionePerSoggetto_18
       custom = _Ext_PrimaPrescrizionePerSoggetto_Keep_ATCIncre_2010
  parameters
   primaryKey = [ PERSON_ID ]
   fieldNames = [ PERSON_ID ]
  end

  _AUX_PrimaPrescrizionePerSoggetto_20 (MergeModule)
  inputs    
      custom = _AUX_PrimaPrescrizionePerSoggetto_19
       custom = _Ext_PrimaPrescrizionePerSoggetto_Keep_ATCIncre_2011
  parameters
   primaryKey = [ PERSON_ID ]
   fieldNames = [ PERSON_ID ]
  end

  _AUX_PrimaPrescrizionePerSoggetto_21 (MergeModule)
  inputs    
      custom = _AUX_PrimaPrescrizionePerSoggetto_20
       custom = _Ext_PrimaPrescrizionePerSoggetto_Keep_ATCIncre_2012
  parameters
   primaryKey = [ PERSON_ID ]
   fieldNames = [ PERSON_ID ]
  end

  _AUX_PrimaPrescrizionePerSoggetto_22 (MergeModule)
  inputs    
      custom = _AUX_PrimaPrescrizionePerSoggetto_21
       custom = _Ext_PrimaPrescrizionePerSoggetto_Keep_ATCIncre_2013
  parameters
   primaryKey = [ PERSON_ID ]
   fieldNames = [ PERSON_ID ]
  end

  PrimaPrescrizionePerSoggetto (MergeModule)
  inputs    
      custom = _AUX_PrimaPrescrizionePerSoggetto_22
       custom = _Ext_PrimaPrescrizionePerSoggetto_Keep_ATCIncre_2014
  parameters
   primaryKey = [ PERSON_ID ]
   fieldNames = [ PERSON_ID ]
  end


/* End macro ReshapeWide for PrimaPrescrizionePerSoggetto*/


// genera la variabile che seleziona i soggetti con una prima incretina


_Ext_PrimaPrescrizionePerSoggettoTaggataIncretina (ExtendDataModule)
inputs
	custom = PrimaPrescrizionePerSoggetto
parameters
  attributes = [ {PrimaIncretina : int=0} ]
end


PrimaPrescrizionePerSoggettoTaggataIncretina (ApplyFunction)
inputs
	custom = _Ext_PrimaPrescrizionePerSoggettoTaggataIncretina
parameters
	function = Id(1)
	result = PrimaIncretina	
		conditions = [ {ATCIncre_2007!=MISSING};{ATCIncre_2008!=MISSING};{ATCIncre_2009!=MISSING};{ATCIncre_2010!=MISSING};{ATCIncre_2011!=MISSING};{ATCIncre_2012!=MISSING};{ATCIncre_2013!=MISSING};{ATCIncre_2014!=MISSING} ] 	
	boolExpr = OR 
end


// cancella soggetti che non cominciano l'incretina
PrimaIncretinaPerSoggetto (FilterModule)
inputs
	custom = PrimaPrescrizionePerSoggettoTaggataIncretina
parameters
	conditions = [ {PrimaIncretina=1} ]
	end

// unisce la classificazione della prima incretina con le prescrizioni dei 365 gg precedenti
PrimaPrescrizioneE365ggPrecedenti (MergeModule)
inputs
  custom = PrimaPrescrizionePerSoggettoTaggataIncretina
  custom = Uso_365gg_Prima
parameters
  primaryKey = [ PERSON_ID ]
  fieldNames = [ PERSON_ID ]
end

// cancella nuovamente soggetti che non cominciano l'incretina
PrimaPrescrizioneIncretinaE365ggPrecedenti (FilterModule)
inputs
	custom = PrimaPrescrizioneE365ggPrecedenti
parameters
	conditions = [ {PrimaIncretina=1} ]
	end

// output dataset analitico
INCRE_7_Dataset_Analitico_Individuale_Prima_Incretina (FileOutputModule)
inputs
	custom = PrimaPrescrizioneIncretinaE365ggPrecedenti
parameters
	checksum = none
	compression = none
end

// classe eta' 2008


_Ext_ClassEta2008 (ExtendDataModule)
inputs
  custom = PrimaPrescrizioneIncretinaE365ggPrecedenti
parameters
  attributes = [ {ClasseEta_2008 : string} ]
end

_Ext_ClassEta20080 (ApplyFunction)
inputs
  custom = _Ext_ClassEta2008
parameters
     function = ID("0-17")
     result = ClasseEta_2008
     conditions = [{ Eta2008 >= 0 };{ Eta2008 < 18 }]
     boolExpr = AND
end

_Ext_ClassEta20081 (ApplyFunction)
inputs
  custom = _Ext_ClassEta20080
parameters
     function = ID("18-44")
     result = ClasseEta_2008
     conditions = [{ Eta2008 >= 18 };{ Eta2008 < 45 }]
     boolExpr = AND
end

_Ext_ClassEta20082 (ApplyFunction)
inputs
  custom = _Ext_ClassEta20081
parameters
     function = ID("45-64")
     result = ClasseEta_2008
     conditions = [{ Eta2008 >= 45 };{ Eta2008 < 65 }]
     boolExpr = AND
end

_Ext_ClassEta20083 (ApplyFunction)
inputs
  custom = _Ext_ClassEta20082
parameters
     function = ID("65-84")
     result = ClasseEta_2008
     conditions = [{ Eta2008 >= 65 };{ Eta2008 < 85 }]
     boolExpr = AND
end

_Ext_ClassEta20084 (ApplyFunction)
inputs
  custom = _Ext_ClassEta20083
parameters
     function = ID("85-149")
     result = ClasseEta_2008
     conditions = [{ Eta2008 >= 85 };{ Eta2008 < 150 }]
     boolExpr = AND
end

ClassEta2008 (ApplyFunction)
inputs
  custom = _Ext_ClassEta20084
parameters
    function = ID("150+")
    result = ClasseEta_2008
    conditions = [{ Eta2008 >= 150 }]
end


// classe eta' 2009


_Ext_ClassEta2009 (ExtendDataModule)
inputs
  custom = ClassEta2008
parameters
  attributes = [ {ClasseEta_2009 : string} ]
end

_Ext_ClassEta20090 (ApplyFunction)
inputs
  custom = _Ext_ClassEta2009
parameters
     function = ID("0-17")
     result = ClasseEta_2009
     conditions = [{ Eta2009 >= 0 };{ Eta2009 < 18 }]
     boolExpr = AND
end

_Ext_ClassEta20091 (ApplyFunction)
inputs
  custom = _Ext_ClassEta20090
parameters
     function = ID("18-44")
     result = ClasseEta_2009
     conditions = [{ Eta2009 >= 18 };{ Eta2009 < 45 }]
     boolExpr = AND
end

_Ext_ClassEta20092 (ApplyFunction)
inputs
  custom = _Ext_ClassEta20091
parameters
     function = ID("45-64")
     result = ClasseEta_2009
     conditions = [{ Eta2009 >= 45 };{ Eta2009 < 65 }]
     boolExpr = AND
end

_Ext_ClassEta20093 (ApplyFunction)
inputs
  custom = _Ext_ClassEta20092
parameters
     function = ID("65-84")
     result = ClasseEta_2009
     conditions = [{ Eta2009 >= 65 };{ Eta2009 < 85 }]
     boolExpr = AND
end

_Ext_ClassEta20094 (ApplyFunction)
inputs
  custom = _Ext_ClassEta20093
parameters
     function = ID("85-149")
     result = ClasseEta_2009
     conditions = [{ Eta2009 >= 85 };{ Eta2009 < 150 }]
     boolExpr = AND
end

ClassEta2009 (ApplyFunction)
inputs
  custom = _Ext_ClassEta20094
parameters
    function = ID("150+")
    result = ClasseEta_2009
    conditions = [{ Eta2009 >= 150 }]
end


// classe eta' 2010


_Ext_ClassEta2010 (ExtendDataModule)
inputs
  custom = ClassEta2009
parameters
  attributes = [ {ClasseEta_2010 : string} ]
end

_Ext_ClassEta20100 (ApplyFunction)
inputs
  custom = _Ext_ClassEta2010
parameters
     function = ID("0-17")
     result = ClasseEta_2010
     conditions = [{ Eta2010 >= 0 };{ Eta2010 < 18 }]
     boolExpr = AND
end

_Ext_ClassEta20101 (ApplyFunction)
inputs
  custom = _Ext_ClassEta20100
parameters
     function = ID("18-44")
     result = ClasseEta_2010
     conditions = [{ Eta2010 >= 18 };{ Eta2010 < 45 }]
     boolExpr = AND
end

_Ext_ClassEta20102 (ApplyFunction)
inputs
  custom = _Ext_ClassEta20101
parameters
     function = ID("45-64")
     result = ClasseEta_2010
     conditions = [{ Eta2010 >= 45 };{ Eta2010 < 65 }]
     boolExpr = AND
end

_Ext_ClassEta20103 (ApplyFunction)
inputs
  custom = _Ext_ClassEta20102
parameters
     function = ID("65-84")
     result = ClasseEta_2010
     conditions = [{ Eta2010 >= 65 };{ Eta2010 < 85 }]
     boolExpr = AND
end

_Ext_ClassEta20104 (ApplyFunction)
inputs
  custom = _Ext_ClassEta20103
parameters
     function = ID("85-149")
     result = ClasseEta_2010
     conditions = [{ Eta2010 >= 85 };{ Eta2010 < 150 }]
     boolExpr = AND
end

ClassEta2010 (ApplyFunction)
inputs
  custom = _Ext_ClassEta20104
parameters
    function = ID("150+")
    result = ClasseEta_2010
    conditions = [{ Eta2010 >= 150 }]
end


// classe eta' 2011


_Ext_ClassEta2011 (ExtendDataModule)
inputs
  custom = ClassEta2010
parameters
  attributes = [ {ClasseEta_2011 : string} ]
end

_Ext_ClassEta20110 (ApplyFunction)
inputs
  custom = _Ext_ClassEta2011
parameters
     function = ID("0-17")
     result = ClasseEta_2011
     conditions = [{ Eta2011 >= 0 };{ Eta2011 < 18 }]
     boolExpr = AND
end

_Ext_ClassEta20111 (ApplyFunction)
inputs
  custom = _Ext_ClassEta20110
parameters
     function = ID("18-44")
     result = ClasseEta_2011
     conditions = [{ Eta2011 >= 18 };{ Eta2011 < 45 }]
     boolExpr = AND
end

_Ext_ClassEta20112 (ApplyFunction)
inputs
  custom = _Ext_ClassEta20111
parameters
     function = ID("45-64")
     result = ClasseEta_2011
     conditions = [{ Eta2011 >= 45 };{ Eta2011 < 65 }]
     boolExpr = AND
end

_Ext_ClassEta20113 (ApplyFunction)
inputs
  custom = _Ext_ClassEta20112
parameters
     function = ID("65-84")
     result = ClasseEta_2011
     conditions = [{ Eta2011 >= 65 };{ Eta2011 < 85 }]
     boolExpr = AND
end

_Ext_ClassEta20114 (ApplyFunction)
inputs
  custom = _Ext_ClassEta20113
parameters
     function = ID("85-149")
     result = ClasseEta_2011
     conditions = [{ Eta2011 >= 85 };{ Eta2011 < 150 }]
     boolExpr = AND
end

ClassEta2011 (ApplyFunction)
inputs
  custom = _Ext_ClassEta20114
parameters
    function = ID("150+")
    result = ClasseEta_2011
    conditions = [{ Eta2011 >= 150 }]
end


// classe eta' 2012


_Ext_ClassEta2012 (ExtendDataModule)
inputs
  custom = ClassEta2011
parameters
  attributes = [ {ClasseEta_2012 : string} ]
end

_Ext_ClassEta20120 (ApplyFunction)
inputs
  custom = _Ext_ClassEta2012
parameters
     function = ID("0-17")
     result = ClasseEta_2012
     conditions = [{ Eta2012 >= 0 };{ Eta2012 < 18 }]
     boolExpr = AND
end

_Ext_ClassEta20121 (ApplyFunction)
inputs
  custom = _Ext_ClassEta20120
parameters
     function = ID("18-44")
     result = ClasseEta_2012
     conditions = [{ Eta2012 >= 18 };{ Eta2012 < 45 }]
     boolExpr = AND
end

_Ext_ClassEta20122 (ApplyFunction)
inputs
  custom = _Ext_ClassEta20121
parameters
     function = ID("45-64")
     result = ClasseEta_2012
     conditions = [{ Eta2012 >= 45 };{ Eta2012 < 65 }]
     boolExpr = AND
end

_Ext_ClassEta20123 (ApplyFunction)
inputs
  custom = _Ext_ClassEta20122
parameters
     function = ID("65-84")
     result = ClasseEta_2012
     conditions = [{ Eta2012 >= 65 };{ Eta2012 < 85 }]
     boolExpr = AND
end

_Ext_ClassEta20124 (ApplyFunction)
inputs
  custom = _Ext_ClassEta20123
parameters
     function = ID("85-149")
     result = ClasseEta_2012
     conditions = [{ Eta2012 >= 85 };{ Eta2012 < 150 }]
     boolExpr = AND
end

ClassEta2012 (ApplyFunction)
inputs
  custom = _Ext_ClassEta20124
parameters
    function = ID("150+")
    result = ClasseEta_2012
    conditions = [{ Eta2012 >= 150 }]
end


// classe eta' 2013


_Ext_ClassEta2013 (ExtendDataModule)
inputs
  custom = ClassEta2012
parameters
  attributes = [ {ClasseEta_2013 : string} ]
end

_Ext_ClassEta20130 (ApplyFunction)
inputs
  custom = _Ext_ClassEta2013
parameters
     function = ID("0-17")
     result = ClasseEta_2013
     conditions = [{ Eta2013 >= 0 };{ Eta2013 < 18 }]
     boolExpr = AND
end

_Ext_ClassEta20131 (ApplyFunction)
inputs
  custom = _Ext_ClassEta20130
parameters
     function = ID("18-44")
     result = ClasseEta_2013
     conditions = [{ Eta2013 >= 18 };{ Eta2013 < 45 }]
     boolExpr = AND
end

_Ext_ClassEta20132 (ApplyFunction)
inputs
  custom = _Ext_ClassEta20131
parameters
     function = ID("45-64")
     result = ClasseEta_2013
     conditions = [{ Eta2013 >= 45 };{ Eta2013 < 65 }]
     boolExpr = AND
end

_Ext_ClassEta20133 (ApplyFunction)
inputs
  custom = _Ext_ClassEta20132
parameters
     function = ID("65-84")
     result = ClasseEta_2013
     conditions = [{ Eta2013 >= 65 };{ Eta2013 < 85 }]
     boolExpr = AND
end

_Ext_ClassEta20134 (ApplyFunction)
inputs
  custom = _Ext_ClassEta20133
parameters
     function = ID("85-149")
     result = ClasseEta_2013
     conditions = [{ Eta2013 >= 85 };{ Eta2013 < 150 }]
     boolExpr = AND
end

ClassEta2013 (ApplyFunction)
inputs
  custom = _Ext_ClassEta20134
parameters
    function = ID("150+")
    result = ClasseEta_2013
    conditions = [{ Eta2013 >= 150 }]
end


// classe eta' 2014


_Ext_ClassEta2014 (ExtendDataModule)
inputs
  custom = ClassEta2013
parameters
  attributes = [ {ClasseEta_2014 : string} ]
end

_Ext_ClassEta20140 (ApplyFunction)
inputs
  custom = _Ext_ClassEta2014
parameters
     function = ID("0-17")
     result = ClasseEta_2014
     conditions = [{ Eta2014 >= 0 };{ Eta2014 < 18 }]
     boolExpr = AND
end

_Ext_ClassEta20141 (ApplyFunction)
inputs
  custom = _Ext_ClassEta20140
parameters
     function = ID("18-44")
     result = ClasseEta_2014
     conditions = [{ Eta2014 >= 18 };{ Eta2014 < 45 }]
     boolExpr = AND
end

_Ext_ClassEta20142 (ApplyFunction)
inputs
  custom = _Ext_ClassEta20141
parameters
     function = ID("45-64")
     result = ClasseEta_2014
     conditions = [{ Eta2014 >= 45 };{ Eta2014 < 65 }]
     boolExpr = AND
end

_Ext_ClassEta20143 (ApplyFunction)
inputs
  custom = _Ext_ClassEta20142
parameters
     function = ID("65-84")
     result = ClasseEta_2014
     conditions = [{ Eta2014 >= 65 };{ Eta2014 < 85 }]
     boolExpr = AND
end

_Ext_ClassEta20144 (ApplyFunction)
inputs
  custom = _Ext_ClassEta20143
parameters
     function = ID("85-149")
     result = ClasseEta_2014
     conditions = [{ Eta2014 >= 85 };{ Eta2014 < 150 }]
     boolExpr = AND
end

ClassEta2014 (ApplyFunction)
inputs
  custom = _Ext_ClassEta20144
parameters
    function = ID("150+")
    result = ClasseEta_2014
    conditions = [{ Eta2014 >= 150 }]
end


// tieni solo variabili da aggregare
CleanToBeSorted (DropModule)
inputs
  custom = ClassEta2014
parameters
  params = [ Prima_2007,Prima_2008,Prima_2009,Prima_2010,Prima_2011,Prima_2012,Prima_2013,Prima_2014,ClassIncre_2007,ClassIncre_2008,ClassIncre_2009,ClassIncre_2010,ClassIncre_2011,ClassIncre_2012,ClassIncre_2013,ClassIncre_2014,ATCIncre_2007,ATCIncre_2008,ATCIncre_2009,ATCIncre_2010,ATCIncre_2011,ATCIncre_2012,ATCIncre_2013,ATCIncre_2014,PrimaIncretina,GENDER_CONCEPT_ID,InStudio2008,InStudio2009,InStudio2010,InStudio2011,InStudio2012,InStudio2013,InStudio2014,AnaGLP1_2007,AnaGLP1_2008,AnaGLP1_2009,AnaGLP1_2010,AnaGLP1_2011,AnaGLP1_2012,AnaGLP1_2013,AnaGLP1_2014,Biguani_2007,Biguani_2008,Biguani_2009,Biguani_2010,Biguani_2011,Biguani_2012,Biguani_2013,Biguani_2014,HypoCombFix_2007,HypoCombFix_2008,HypoCombFix_2009,HypoCombFix_2010,HypoCombFix_2011,HypoCombFix_2012,HypoCombFix_2013,HypoCombFix_2014,IniAlpha_2007,IniAlpha_2008,IniAlpha_2009,IniAlpha_2010,IniAlpha_2011,IniAlpha_2012,IniAlpha_2013,IniAlpha_2014,IniDDP4_2007,IniDDP4_2008,IniDDP4_2009,IniDDP4_2010,IniDDP4_2011,IniDDP4_2012,IniDDP4_2013,IniDDP4_2014,Insuli_2007,Insuli_2008,Insuli_2009,Insuli_2010,Insuli_2011,Insuli_2012,Insuli_2013,Insuli_2014,Meglitini_2007,Meglitini_2008,Meglitini_2009,Meglitini_2010,Meglitini_2011,Meglitini_2012,Meglitini_2013,Meglitini_2014,Sulfonylu_2007,Sulfonylu_2008,Sulfonylu_2009,Sulfonylu_2010,Sulfonylu_2011,Sulfonylu_2012,Sulfonylu_2013,Sulfonylu_2014,Thiazolid_2007,Thiazolid_2008,Thiazolid_2009,Thiazolid_2010,Thiazolid_2011,Thiazolid_2012,Thiazolid_2013,Thiazolid_2014,Any_2007,Any_2008,Any_2009,Any_2010,Any_2011,Any_2012,Any_2013,Any_2014,ClasseEta_2008,ClasseEta_2009,ClasseEta_2010,ClasseEta_2011,ClasseEta_2012,ClasseEta_2013,ClasseEta_2014,PrimaIncretina ]
   mode = keep 
end

// ordina
SortedAnalyticDataset (SortModule)
inputs
  custom = CleanToBeSorted
parameters
  fieldNames = [ Prima_2007,Prima_2008,Prima_2009,Prima_2010,Prima_2011,Prima_2012,Prima_2013,Prima_2014,ClassIncre_2007,ClassIncre_2008,ClassIncre_2009,ClassIncre_2010,ClassIncre_2011,ClassIncre_2012,ClassIncre_2013,ClassIncre_2014,ATCIncre_2007,ATCIncre_2008,ATCIncre_2009,ATCIncre_2010,ATCIncre_2011,ATCIncre_2012,ATCIncre_2013,ATCIncre_2014,PrimaIncretina,GENDER_CONCEPT_ID,InStudio2008,InStudio2009,InStudio2010,InStudio2011,InStudio2012,InStudio2013,InStudio2014,AnaGLP1_2007,AnaGLP1_2008,AnaGLP1_2009,AnaGLP1_2010,AnaGLP1_2011,AnaGLP1_2012,AnaGLP1_2013,AnaGLP1_2014,Biguani_2007,Biguani_2008,Biguani_2009,Biguani_2010,Biguani_2011,Biguani_2012,Biguani_2013,Biguani_2014,HypoCombFix_2007,HypoCombFix_2008,HypoCombFix_2009,HypoCombFix_2010,HypoCombFix_2011,HypoCombFix_2012,HypoCombFix_2013,HypoCombFix_2014,IniAlpha_2007,IniAlpha_2008,IniAlpha_2009,IniAlpha_2010,IniAlpha_2011,IniAlpha_2012,IniAlpha_2013,IniAlpha_2014,IniDDP4_2007,IniDDP4_2008,IniDDP4_2009,IniDDP4_2010,IniDDP4_2011,IniDDP4_2012,IniDDP4_2013,IniDDP4_2014,Insuli_2007,Insuli_2008,Insuli_2009,Insuli_2010,Insuli_2011,Insuli_2012,Insuli_2013,Insuli_2014,Meglitini_2007,Meglitini_2008,Meglitini_2009,Meglitini_2010,Meglitini_2011,Meglitini_2012,Meglitini_2013,Meglitini_2014,Sulfonylu_2007,Sulfonylu_2008,Sulfonylu_2009,Sulfonylu_2010,Sulfonylu_2011,Sulfonylu_2012,Sulfonylu_2013,Sulfonylu_2014,Thiazolid_2007,Thiazolid_2008,Thiazolid_2009,Thiazolid_2010,Thiazolid_2011,Thiazolid_2012,Thiazolid_2013,Thiazolid_2014,Any_2007,Any_2008,Any_2009,Any_2010,Any_2011,Any_2012,Any_2013,Any_2014,ClasseEta_2008,ClasseEta_2009,ClasseEta_2010,ClasseEta_2011,ClasseEta_2012,ClasseEta_2013,ClasseEta_2014 ]
end

// aggrega
DatasetAnaliticoAggregato (AggregateModule)
inputs
  custom = SortedAnalyticDataset
parameters
  isInputSorted = true
  groupBy = [ Prima_2007,Prima_2008,Prima_2009,Prima_2010,Prima_2011,Prima_2012,Prima_2013,Prima_2014,ClassIncre_2007,ClassIncre_2008,ClassIncre_2009,ClassIncre_2010,ClassIncre_2011,ClassIncre_2012,ClassIncre_2013,ClassIncre_2014,ATCIncre_2007,ATCIncre_2008,ATCIncre_2009,ATCIncre_2010,ATCIncre_2011,ATCIncre_2012,ATCIncre_2013,ATCIncre_2014,PrimaIncretina,GENDER_CONCEPT_ID,InStudio2008,InStudio2009,InStudio2010,InStudio2011,InStudio2012,InStudio2013,InStudio2014,AnaGLP1_2007,AnaGLP1_2008,AnaGLP1_2009,AnaGLP1_2010,AnaGLP1_2011,AnaGLP1_2012,AnaGLP1_2013,AnaGLP1_2014,Biguani_2007,Biguani_2008,Biguani_2009,Biguani_2010,Biguani_2011,Biguani_2012,Biguani_2013,Biguani_2014,HypoCombFix_2007,HypoCombFix_2008,HypoCombFix_2009,HypoCombFix_2010,HypoCombFix_2011,HypoCombFix_2012,HypoCombFix_2013,HypoCombFix_2014,IniAlpha_2007,IniAlpha_2008,IniAlpha_2009,IniAlpha_2010,IniAlpha_2011,IniAlpha_2012,IniAlpha_2013,IniAlpha_2014,IniDDP4_2007,IniDDP4_2008,IniDDP4_2009,IniDDP4_2010,IniDDP4_2011,IniDDP4_2012,IniDDP4_2013,IniDDP4_2014,Insuli_2007,Insuli_2008,Insuli_2009,Insuli_2010,Insuli_2011,Insuli_2012,Insuli_2013,Insuli_2014,Meglitini_2007,Meglitini_2008,Meglitini_2009,Meglitini_2010,Meglitini_2011,Meglitini_2012,Meglitini_2013,Meglitini_2014,Sulfonylu_2007,Sulfonylu_2008,Sulfonylu_2009,Sulfonylu_2010,Sulfonylu_2011,Sulfonylu_2012,Sulfonylu_2013,Sulfonylu_2014,Thiazolid_2007,Thiazolid_2008,Thiazolid_2009,Thiazolid_2010,Thiazolid_2011,Thiazolid_2012,Thiazolid_2013,Thiazolid_2014,Any_2007,Any_2008,Any_2009,Any_2010,Any_2011,Any_2012,Any_2013,Any_2014,ClasseEta_2008,ClasseEta_2009,ClasseEta_2010,ClasseEta_2011,ClasseEta_2012,ClasseEta_2013,ClasseEta_2014 ]
  functions = [ COUNT(PrimaIncretina) ]
  results = [ {Freq:int} ]
end

// output dataset analitico aggregato
INCRE_7_Dataset_Analitico_Aggregato_Prima_Incretina (FileOutputModule)
inputs
	custom = DatasetAnaliticoAggregato
parameters
	checksum = none
	compression = none
end
