# Supplementary material for: Patterns and trends of utilization of incretin-based medicines between 2008 and 2014 in three Italian geographic areas
Source: BMC Endocr Disord. 2019 Feb 7;19:18. doi: 10.1186/s12902-019-0334-y (PMC6367760; doi:10.1186/s12902-019-0334-y)
Supplement: Supplementary file 3 — Appendix 3. Data processing procedures (ZIP 43 kb) [file 12902_2019_334_MOESM3_ESM.zip › INCRE_9_raccogli_dati_altre_caratteristicheR1.txt]

// Script generated on 02/06/2016 14:28:01


// carica la classificazione dell'uso nei 365 gg precedenti
Analitico_Prima (ScriptInputModule)
parameters
   scriptFilename = INCRE_7_crea_dataset_analitico_prima_incretina.txt
   inputName = INCRE_7_Dataset_Analitico_Individuale_Prima_Incretina
   expectedSchema = custom
end

// carica la lista delle prime prescrizioni
PrimaPrescrizione (ScriptInputModule)
parameters
   scriptFilename = INCRE_3_crea_prima_prescrizione.txt
   inputName = INCRE_3_PrimaPrescrizioneAntiDiab
   expectedSchema = custom
end

// carica coorte
Coorte (ScriptInputModule)
parameters
   scriptFilename = INCRE_1_crea_popolazione.txt
   inputName = INCRE_1_Coorte
   expectedSchema = custom
end

// LoadFromIAD


// Load data  from DDRUG

DDRUG (ScriptInputModule)
parameters
	scriptFilename = loadDDRUG.txt
	inputName = DDRUGFile
	expectedSchema = custom
end 

// Load data  from DRUGS

DRUGS (ScriptInputModule)
parameters
	scriptFilename = loadDRUGS.txt
	inputName = DRUGSFile
	expectedSchema = custom
end 

// filtra farmaci
RelevantDrugsDRUGS (FilterModule)
inputs
	custom = DRUGS
parameters
  
	conditions = [{ATC matches "C01D*"};{ATC matches "B01A*"};{ATC matches "H02*"};{ATC matches "A10*"}]
	boolExpr = OR
end

RelevantDrugsDRUGSlabelled (ExtendDataModule)
inputs
	custom = RelevantDrugsDRUGS
parameters
  attributes = [ {TypeDISPENSING: string = "DRUGS"} ]
end

RelevantDrugsDDRUG (FilterModule)
inputs
	custom = DDRUG
parameters
  
	conditions = [{ATC matches "C01D*"};{ATC matches "B01A*"};{ATC matches "H02*"};{ATC matches "A10*"}]
	boolExpr = OR
end

RelevantDrugsDDRUGlabelled (ExtendDataModule)
inputs
	custom = RelevantDrugsDDRUG
parameters
  attributes = [ {TypeDISPENSING: string = "DDRUG"} ]
end


RelevantDrugs (UnionModule)
inputs
	custom = RelevantDrugsDDRUGlabelled
	custom = RelevantDrugsDRUGSlabelled
end


// crea variabile vuota che classifica gli antidibetici
Ext_AntiDiab (ExtendDataModule)
inputs
	custom = RelevantDrugs
parameters
  attributes = [ {ClassAntiDiab: string} ]
end

// Classifica IniDDP4
AntiDiab_1 (ApplyFunction)
inputs
	custom = Ext_AntiDiab
parameters
	function = ID("IniDDP4")
	result = ClassAntiDiab	
		conditions = [ {ATC="A10BH01"};{ATC="A10BH02"};{ATC="A10BH03"};{ATC="A10BH04"};{ATC="A10BH05"};{ATC="A10BD07"};{ATC="A10BD08"};{ATC="A10BD09"};{ATC="A10BD10"};{ATC="A10BD11"};{ATC="A10BD13"} ] 	
	boolExpr = OR 
end

// Classifica AnaGLP1
AntiDiab_2 (ApplyFunction)
inputs
	custom = AntiDiab_1
parameters
	function = ID("AnaGLP1")
	result = ClassAntiDiab	
		conditions = [ {ATC="A10BX04"};{ATC="A10BX07"};{ATC="A10BX10"} ] 	
	boolExpr = OR 
end

// Classifica Biguani
AntiDiab_3 (ApplyFunction)
inputs
	custom = AntiDiab_2
parameters
	function = ID("Biguani")
	result = ClassAntiDiab	
		conditions = [ {ATC="A10BA01"};{ATC="A10BA02"} ] 	
	boolExpr = OR 
end

// Classifica Sulfonylu
AntiDiab_4 (ApplyFunction)
inputs
	custom = AntiDiab_3
parameters
	function = ID("Sulfonylu")
	result = ClassAntiDiab	
		conditions = [ {ATC="A10BB01"};{ATC="A10BB02"};{ATC="A10BB03"};{ATC="A10BB06"};{ATC="A10BB07"};{ATC="A10BB08"};{ATC="A10BB09"};{ATC="A10BB12"} ] 	
	boolExpr = OR 
end

// Classifica Thiazolid
AntiDiab_5 (ApplyFunction)
inputs
	custom = AntiDiab_4
parameters
	function = ID("Thiazolid")
	result = ClassAntiDiab	
		conditions = [ {ATC="A10BG02"};{ATC="A10BG03"} ] 	
	boolExpr = OR 
end

// Classifica IniAlpha
AntiDiab_6 (ApplyFunction)
inputs
	custom = AntiDiab_5
parameters
	function = ID("IniAlpha")
	result = ClassAntiDiab	
		conditions = [ {ATC="A10BF01"} ] 	
end

// Classifica Meglitini
AntiDiab_7 (ApplyFunction)
inputs
	custom = AntiDiab_6
parameters
	function = ID("Meglitini")
	result = ClassAntiDiab	
		conditions = [ {ATC="A10BX02"} ] 	
end

// Classifica Insuli
AntiDiab_8 (ApplyFunction)
inputs
	custom = AntiDiab_7
parameters
	function = ID("Insuli")
	result = ClassAntiDiab	
		conditions = [ {ATC matches "A10A*"} ] 	
end

// Classifica HypoCombFix
AntiDiab (ApplyFunction)
inputs
	custom = AntiDiab_8
parameters
	function = ID("HypoCombFix")
	result = ClassAntiDiab	
		conditions = [ {ATC="A10BD01"};{ATC="A10BD02"};{ATC="A10BD03"};{ATC="A10BD05"};{ATC="A10BD14"} ] 	
	boolExpr = OR 
end

// crea variabile vuota che classifica le covariate
Ext_Covar (ExtendDataModule)
inputs
	custom = AntiDiab_8
parameters
  attributes = [ {ClassCovar: string} ]
end

// Classifica Cardter
Covar_1 (ApplyFunction)
inputs
	custom = Ext_Covar
parameters
	function = ID("Cardter")
	result = ClassCovar	
		conditions = [ {ATC matches "C01*"} ] 	
	boolExpr = OR 
end

// Classifica Vasodil
Covar_2 (ApplyFunction)
inputs
	custom = Covar_1
parameters
	function = ID("Vasodil")
	result = ClassCovar	
		conditions = [ {ATC matches "C01D*"} ] 	
	boolExpr = OR 
end

// Classifica Antithromb
Covar_3 (ApplyFunction)
inputs
	custom = Covar_2
parameters
	function = ID("Antithromb")
	result = ClassCovar	
		conditions = [ {ATC matches "B01A*"} ] 	
end

// Classifica Cortico
Covar_4 (ApplyFunction)
inputs
	custom = Covar_3
parameters
	function = ID("Cortico")
	result = ClassCovar	
		conditions = [ {ATC matches "H02*"} ] 	
end

// Filtra farmaci con etichetta
CleanDrugs (FilterModule)
inputs
	custom = Covar_4
parameters
	conditions = [ {ClassAntiDiab!=MISSING};{ClassCovar!=MISSING} ]
		boolExpr = OR
	end

// tiene poche variabili
FinalDrugs (DropModule)
inputs
  custom = CleanDrugs
parameters
  params = [ PERSON_ID,DRUG_DISPENSING_DATE, DURATION,ClassAntiDiab,ClassCovar ]
   mode = keep 
end

// ordina per PersonID e data
SortedFinalDrugs (SortModule)
inputs
  custom = FinalDrugs
parameters
  fieldNames = [ PERSON_ID,DRUG_DISPENSING_DATE ]
end

// output farmaci
INCRE_9_FarmaciPerCaratterizzazione (FileOutputModule)
inputs
	custom = SortedFinalDrugs
parameters
	checksum = none
	compression = none
end

// togli anni missing o fuori dal periodo di studio
CleanPrimaPrescrizione (FilterModule)
inputs
	custom = PrimaPrescrizione
parameters
	conditions = [ {Year!=MISSING};{Year<=2014};{Year>=2007} ]
		boolExpr = AND
	end

// data prescrizione incretina dell'anno precedente
PrimaPrescrizioneAnnoPrec (ValPreviousModule)
inputs
   custom = CleanPrimaPrescrizione
parameters
   input = DateIncre
   result = DateIncrePrevYear
   number = 1
   byFields = [PERSON_ID] 
end

// classificazione dell'anno precedente
AntiDiabAnnoPrec (ValPreviousModule)
inputs
   custom = PrimaPrescrizioneAnnoPrec
parameters
   input = ClassAntiDiab
   result = AntiDiabPrevYear
   number = 1
   byFields = [PERSON_ID] 
end

// classifica soggetti senza antidiabetici nell'anno precedente


_Ext_NessunAntiDiabAnnoPrecedente (ExtendDataModule)
inputs
	custom = AntiDiabAnnoPrec
parameters
  attributes = [ {NoAntiDiabAnnoPrec : int=0} ]
end


NessunAntiDiabAnnoPrecedente (ApplyFunction)
inputs
	custom = _Ext_NessunAntiDiabAnnoPrecedente
parameters
	function = Id(1)
	result = NoAntiDiabAnnoPrec	
		conditions = [ {AntiDiabPrevYear=MISSING} ] 	
end


// tiene solo vere prime prescrizioni di incretine
PrimaPrescrizioneIncre (FilterModule)
inputs
	custom = AntiDiabAnnoPrec
parameters
	conditions = [ {DateIncrePrevYear=MISSING};{DateIncre!=MISSING} ]
		boolExpr = AND
	end

// tiene poche variabili
CleanPrimaPrescrizioneIncre (DropModule)
inputs
  custom = PrimaPrescrizioneIncre
parameters
  params = [ PERSON_ID,Year,DateIncre,AntiDiabPrevYear,NoAntiDiabAnnoPrec ]
   mode = keep 
end

// conta quante prime incretine ha un soggetto
SeqPrimaPrescrizioneIncre (SequenceModule)
inputs
   custom = CleanPrimaPrescrizioneIncre
parameters
   result = Seq
   byFields = [PERSON_ID] 
end

// carica la fine del followup
CleanCoorte (DropModule)
inputs
  custom = Coorte
parameters
  params = [ PERSON_ID,MAX_ENDDATE ]
   mode = keep 
end

// merge con fine del followup
EndFUpPrimaPrescrizione (MergeModule)
inputs
  custom = CleanCoorte
  custom = SeqPrimaPrescrizioneIncre
parameters
  primaryKey = [ PERSON_ID ]
  fieldNames = [ PERSON_ID ]
end

// tiene solo prime incretine
CleanEndFUpPrimaPrescrizione (FilterModule)
inputs
	custom = EndFUpPrimaPrescrizione
parameters
	conditions = [ {Year!=MISSING} ]
	end

// genera lunghezza del followup


_Ext_LenFUpPrimaPrescrizione (ExtendDataModule)
inputs
	custom = CleanEndFUpPrimaPrescrizione
parameters
  attributes = [ {LenFUp : int} ]
end


LenFUpPrimaPrescrizione (ApplyFunction)
inputs
	custom = _Ext_LenFUpPrimaPrescrizione
parameters
	function = elapsedTime(DateIncre,MAX_ENDDATE)
	result = LenFUp		
end


// 


_Ext_InPersistenzaPrimaPrescrizione (ExtendDataModule)
inputs
	custom = LenFUpPrimaPrescrizione
parameters
  attributes = [ {InPersistenza : int} ]
end


InPersistenzaPrimaPrescrizione (ApplyFunction)
inputs
	custom = _Ext_InPersistenzaPrimaPrescrizione
parameters
	function = id(1)
	result = InPersistenza	
		conditions = [ {LenFUp >=365} ] 	
end


// tiene poche variabili
CleanOutput (DropModule)
inputs
  custom = InPersistenzaPrimaPrescrizione
parameters
  params = [ PERSON_ID,Year,DateIncre,AntiDiabPrevYear,Seq,InPersistenza ]
   mode = keep 
end

// output data prima prescrizione
INCRE_9_DataPrimaPrescrizioneIncre (FileOutputModule)
inputs
	custom = CleanOutput
parameters
	checksum = none
	compression = none
end
