# Supplementary material for: Patterns and trends of utilization of incretin-based medicines between 2008 and 2014 in three Italian geographic areas
Source: BMC Endocr Disord. 2019 Feb 7;19:18. doi: 10.1186/s12902-019-0334-y (PMC6367760; doi:10.1186/s12902-019-0334-y)
Supplement: Supplementary file 9 — Figure S5. Prevalence of use of incretin-based medicines per geographic area. (ZIP 7 kb) [file 12902_2019_334_MOESM9_ESM.zip]

Archive with 2 entries (2 files):
- Figure_5S.eps
- Figure_5S.pdf
